# Supplementary material for: Single-Cell Transcriptomic Profiling of Longissimus Dorsi and Biceps Femoris Muscles in Kazakh Horses Reveals Cellular Heterogeneity and Myogenic Regulation
Source: Animals (Basel). 2025 Sep 23;15(19):2778. doi: 10.3390/ani15192778 (PMC12524056; doi:10.3390/ani15192778)
Supplement: Supplementary file 1 [file animals-15-02778-s001.zip]

Archive with 1 entries (1 files):
- animals-3857640-supplementary.xlsx
