# Supplementary material for: Single-Cell Transcriptomic Profiling of Longissimus Dorsi and Biceps Femoris Muscles in Kazakh Horses Reveals Cellular Heterogeneity and Myogenic Regulation
Source: Animals (Basel). 2025 Sep 23;15(19):2778. doi: 10.3390/ani15192778 (PMC12524056; doi:10.3390/ani15192778)
Supplement: Supplementary file 1 [file animals-15-02778-s001.zip › animals-3857640-supplementary.xlsx]

## Sheet: Supplementary Table S1
Supplementary Table S1.Raw Sequencing Data Quality Metrics for LD and BF Samples
Sample name	Raw reads	Raw Bases(G)	Q20 (%)	Q30 (%)	GC (%)
LD_1	392232650	117.67	98.24	95.56	40.36
LD_2	446576647	133.97	98.14	95.31	40.24
LD_3	457875681	137.36	98.09	95.15	40.14
BF_1	578477917	173.54	98.18	95.47	39.55
BF_2	451894329	135.57	98.15	95.39	40.2
BF_3	395129133	118.54	98.23	95.56	40

## Sheet: Supplementary Table S2
Supplementary Table S2. Summary of Sequencing and Mapping Metrics for BF and LD Samples
Sample_Name	BF_3	BF_2	LD_2	LD_3	BF_1	LD_1
Estimated.Number.of.Cells	9262	8317	14198	12684	11805	9642
Mean.Reads.per.Cell	42661	54334	31453	36099	49003	40680
Median.Genes.per Cell	1267	1051	948	1166	1021	1304
Number.of.Reads	395129133	451894329	446576647	457875681	578477917	392232650
Valid.Barcodes	0.946	0.916	0.912	0.932	0.929	0.924
Sequencing.Saturation	0.847	0.855	0.791	0.814	0.875	0.806
Q30.Bases.in.Barcode	0.973	0.974	0.972	0.972	0.973	0.973
Q30.Bases.in.RNA.Read	0.956	0.954	0.953	0.952	0.955	0.956
Q30.Bases.in.UMI	0.978	0.979	0.978	0.978	0.978	0.978
Reads.Mapped.to.Genome	0.971	0.964	0.968	0.969	0.966	0.967
Reads.Mapped Confidently.to.Genome	0.947	0.939	0.942	0.943	0.942	0.943
Reads.Mapped.Confidently.to.Intergenic.Regions	0.213	0.205	0.189	0.204	0.204	0.201
Reads.Mapped.Confidently.to.Intronic.Regions	0.637	0.643	0.663	0.644	0.639	0.651
Reads.Mapped.Confidently.to.Exonic.Regions	0.097	0.091	0.091	0.095	0.099	0.091
Reads.Mapped.Confidently.to.Transcriptome	0.601	0.366	0.385	0.517	0.467	0.485
Reads.Mapped.Antisense.to.Gene	0.129	0.366	0.366	0.219	0.268	0.254
Fraction.Reads.in.Cells	0.927	0.877	0.896	0.928	0.861	0.929
Total Genes.Detected	19989	20133	20268	20333	21305	20417
Median.UMI.Counts.per.Cell	2929	2012	1815	2578	1949	2886

## Sheet: Supplementary Table S3
Supplementary Table S3. Summary of DEGs between BF and LD Samples
Gene	p_val	avg_log2FC	pct.1	pct.2	p_val_adj
MYL1	0	1.17858	0.675	0.447	0
TXNIP	0	0.466702	0.582	0.368	0
LDHA	0	1.18723	0.548	0.337	0
PFKFB3	0	1.24622	0.446	0.24	0
ENSECAG00000038112	0	1.20356	0.337	0.141	0
PEBP4	0	1.01186	0.583	0.403	0
EGF	0	1.82856	0.399	0.226	0
ESRRG	0	-0.664177	0.39	0.552	0
MYLK2	0	0.887352	0.532	0.371	0
FOXP2	0	-0.662515	0.424	0.581	0
PGM1	0	1.33678	0.386	0.23	0
HSPA1A	0	0.535602	0.827	0.68	0
ESR1	0	1.07497	0.288	0.144	0
MYOM2	0	0.686889	0.563	0.422	0
GADL1	0	1.31939	0.642	0.505	0
MYLK4	0	-0.938531	0.265	0.398	0
ENSECAG00000030801	0	3.0264	0.153	0.02	0
MYH1	0	1.05276	0.572	0.444	0
NRP1	0	-0.891251	0.105	0.227	0
ZIC1	0	3.38063	0.133	0.015	0
ADAMTS20	0	0.870646	0.717	0.601	0
SSBP2	0	0.554622	0.81	0.703	0
PPP1R3A	0	0.601426	0.656	0.552	0
SLC16A7	0	-1.77848	0.085	0.188	0
AUTS2	0	0.569471	0.845	0.744	0
ATCAY	0	-3.31873	0.013	0.1	0
PDE3B	0	-2.20142	0.041	0.124	0
SOX6	0	0.477281	0.801	0.729	0
MYBPC1	0	-0.564554	0.746	0.818	0
ZBTB16	0	0.457444	0.889	0.818	0
ENSECAG00000035037	0	3.35144	0.079	0.008	0
NPR3	0	-3.08767	0.019	0.087	0
ACTA1	0	0.812442	0.954	0.89	0
TSC22D1	0	-0.643978	0.703	0.759	0
ENSECAG00000035305	0	0.360724	0.999	0.999	0
HOXC11	8.89318162514244e-323	-5.15018	0.001	0.047	1.76645266620204e-318
PRSS23	1.67982319586024e-322	-1.34673	0.072	0.172	3.33663281393719e-318
MYBPC2	5.93886668927012e-319	0.887722	0.434	0.305	1.17963709048972e-314
RCAN2	5.47489057109215e-314	-1.2109	0.079	0.181	1.08747751413603e-309
GLOD4	2.74307644060179e-311	0.69507	0.559	0.429	5.44857e-307
GPCPD1	2.74952e-306	-0.387605	0.566	0.678	5.46136e-302
ENSECAG00000035318	3.23334e-305	-0.659389	0.589	0.696	6.42238e-301
MEF2C	1.67602e-298	-0.521081	0.731	0.766	3.32907e-294
MB	4.47651e-298	-0.725721	0.418	0.543	8.8917e-294
GBE1	1.75468e-292	-0.738234	0.446	0.553	3.48531e-288
LPL	7.3761e-290	-1.43218	0.131	0.237	1.46511e-285
ACTN3	3.20454e-289	1.51378	0.167	0.071	6.36518e-285
RBM20	3.31e-285	-0.819267	0.313	0.436	6.57464e-281
NUDT3	3.44809e-272	0.611198	0.54	0.416	6.84894e-268
STBD1	2.13426e-269	0.984132	0.245	0.133	4.23928e-265
5-8S-rRNA.1	1.02075e-264	-1.4013	0.269	0.371	2.02752e-260
ASPH	2.46186e-264	0.408424	0.742	0.633	4.88999e-260
PGP	8.84461e-263	1.44244	0.14	0.055	1.75681e-258
SPATS2	3.85693e-260	0.612916	0.559	0.44	7.66101e-256
MGMT	3.46846e-255	1.11012	0.173	0.079	6.88941e-251
DMD	7.05512e-253	0.283308	0.906	0.872	1.40136e-248
ARHGAP18	1.63618e-249	0.671021	0.44	0.316	3.24994e-245
ZIC4	1.13483e-243	4.33361	0.046	0.002	2.25412e-239
ENSECAG00000029267	2.08537e-243	0.34249	0.878	0.832	4.14216e-239
AHCYL2	5.41207e-240	0.59274	0.558	0.449	1.075e-235
MSI2	7.971e-232	0.426652	0.673	0.571	1.58328e-227
ARHGAP26	1.04089e-228	0.498538	0.414	0.287	2.06752e-224
ATP2B2	1.34663e-227	1.16179	0.193	0.102	2.67482e-223
CADM2	1.85383e-227	-0.437358	0.26	0.372	3.68227e-223
TPM1	2.86168e-226	0.614608	0.631	0.532	5.68416e-222
LAMA2	1.06184e-224	-0.196964	0.23	0.355	2.10913e-220
AHCYL1	4.28035e-223	1.28473	0.171	0.085	8.50206e-219
CCDC85A	1.04056e-222	0.550557	0.199	0.105	2.06686e-218
KLF10	1.8731e-222	1.12034	0.184	0.094	3.72053e-218
HOMER1	1.29769e-220	1.10124	0.208	0.114	2.5776e-216
VWA8	3.2541e-220	-0.488616	0.683	0.721	6.46362e-216
PRKG1	2.06113e-211	-0.454945	0.438	0.558	4.09402e-207
PRKCQ	2.57825e-206	-0.590873	0.341	0.451	5.12118e-202
ATP2A1	1.08412e-205	0.727912	0.372	0.268	2.15338e-201
TNNT1	4.23137e-205	-1.11399	0.32	0.41	8.40476e-201
JADE1	3.45757e-204	1.15638	0.151	0.072	6.86776e-200
ZFAND3	1.11793e-202	0.307646	0.857	0.798	2.22055e-198
JPH1	5.691e-202	0.381334	0.726	0.642	1.1304e-197
KCNH1	6.41921e-202	-2.52795	0.012	0.055	1.27505e-197
ENSECAG00000029526	1.23281e-201	5.25971	0.037	0.002	2.44872e-197
ENOX2	1.3982e-201	0.819927	0.375	0.268	2.77724e-197
LARP1B	4.49642e-199	0.601291	0.405	0.295	8.93124e-195
TNNI1	1.07374e-198	-1.0541	0.247	0.34	2.13277e-194
SYPL2	3.57048e-193	0.757114	0.302	0.202	7.09203e-189
MLXIP	2.0599e-192	0.591214	0.366	0.256	4.09158e-188
ENSECAG00000043179	2.10158e-192	-0.643812	0.39	0.484	4.17437e-188
SH3RF2	4.73864e-192	0.638842	0.321	0.215	9.41236e-188
CDKAL1	1.84371e-190	0.39113	0.744	0.66	3.66217e-186
DYNC1I1	2.28181e-190	-0.870934	0.131	0.219	4.53236e-186
NEO1	1.01802e-188	0.544662	0.551	0.451	2.0221e-184
RNPC3	1.85985e-188	0.751205	0.354	0.255	3.69422e-184
COQ8A	1.51692e-184	-0.534405	0.437	0.531	3.01305e-180
PSME4	1.75532e-183	-0.476574	0.587	0.64	3.4866e-179
EML1	2.77308e-183	0.654154	0.362	0.26	5.50817e-179
ACTN2	9.91819e-183	-0.409125	0.584	0.657	1.97005e-178
ENSECAG00000003428	5.01318e-181	-0.620136	0.597	0.666	9.95767e-177
ENSECAG00000013060	1.69807e-180	1.50637	0.118	0.052	3.37288e-176
PTPRM	3.18027e-177	0.239202	0.802	0.732	6.31698e-173
SOS2	3.91077e-177	0.489746	0.495	0.391	7.76796e-173
SYNM	1.61006e-175	0.612539	0.365	0.265	3.19807e-171
PDLIM7	1.49458e-174	0.780706	0.324	0.228	2.96869e-170
MTSS1	5.8337e-174	0.508285	0.415	0.309	1.15875e-169
PTPN14	2.40275e-173	0.773212	0.251	0.162	4.77258e-169
PRKRA	8.46075e-173	0.891316	0.202	0.119	1.68056e-168
SIM2	1.38609e-172	-3.27173	0.003	0.03	2.75318e-168
HOXC6	1.83339e-172	1.10502	0.123	0.056	3.64165e-168
SRRM2	2.53457e-171	0.385062	0.591	0.493	5.03442e-167
ZNF462	3.36532e-171	0.566176	0.424	0.324	6.68454e-167
CXADR	3.6776e-170	1.22176	0.127	0.06	7.30482e-166
MT-CO3	9.22032e-170	-0.462305	0.696	0.755	1.83143e-165
MT-CO2	4.28478e-165	-0.512998	0.597	0.671	8.51085e-161
SLC37A4	5.13264e-165	0.843021	0.218	0.134	1.0195e-160
GPR156	1.70936e-163	-1.24999	0.047	0.104	3.3953e-159
TRIM11	1.75267e-163	0.406075	0.601	0.5	3.48133e-159
ABRA	3.88384e-162	-0.741493	0.176	0.263	7.71446e-158
SNTB1	1.07808e-161	0.425662	0.569	0.464	2.14139e-157
NR4A2	5.55479e-159	-0.614496	0.119	0.201	1.10335e-154
STRBP	6.13259e-158	0.400381	0.585	0.492	1.21812e-153
NEDD4L	7.11238e-158	0.477293	0.538	0.444	1.41273e-153
NR4A1	4.48842e-157	0.901802	0.167	0.094	8.91535e-153
ENSECAG00000035754	5.23675e-155	0.940906	0.252	0.171	1.04018e-150
CLIP1	5.99395e-155	-0.425425	0.622	0.668	1.19058e-150
ENSECAG00000041150	1.36535e-152	-0.646038	0.173	0.259	2.712e-148
BIN1	1.22888e-150	0.952171	0.161	0.091	2.44092e-146
PYGM	1.64285e-150	0.434365	0.523	0.425	3.26319e-146
SCN4B	1.28059e-149	0.916627	0.18	0.107	2.54364e-145
CAMK2D	7.3998e-148	0.351721	0.722	0.645	1.46982e-143
MSRB3	3.46019e-147	0.297739	0.806	0.75	6.87299e-143
CARNS1	3.66294e-146	1.15064	0.132	0.069	7.27569e-142
QKI	4.68908e-146	-0.2031	0.907	0.921	9.31393e-142
DYSF	2.48674e-145	0.429991	0.555	0.471	4.9394e-141
DAB2IP	2.12147e-144	0.696744	0.291	0.206	4.21388e-140
COX6A2	3.49768e-143	-0.819739	0.214	0.297	6.94745e-139
ANKRD23	2.99492e-141	0.722729	0.242	0.161	5.94882e-137
CACNA2D3	5.0348e-141	-2.7571	0.006	0.035	1.00006e-136
CAVIN4	9.58238e-141	0.818389	0.185	0.112	1.90335e-136
CHP1	2.57938e-139	-1.00472	0.089	0.153	5.12342e-135
ENSECAG00000034605	1.62639e-138	1.58292	0.082	0.034	3.23049e-134
PEAK1	3.08884e-138	0.335131	0.616	0.526	6.13536e-134
UGP2	4.58019e-138	-0.844724	0.261	0.34	9.09764e-134
TNNC1	1.04368e-137	-1.17389	0.159	0.233	2.07306e-133
LTBP1	1.5246e-136	-0.691838	0.13	0.205	3.0283e-132
MT-CO1	1.97278e-136	-0.546504	0.751	0.797	3.91853e-132
NFATC3	2.69372e-136	0.423735	0.521	0.434	5.35054e-132
LRRTM3	2.94167e-136	0.437367	0.532	0.44	5.84304e-132
MYOZ2	4.4913e-136	-0.930309	0.075	0.136	8.92106e-132
CRIM1	5.80935e-136	0.472967	0.494	0.403	1.15391e-131
ENSECAG00000040433	1.39998e-135	-1.46241	0.045	0.096	2.78077e-131
SRSF7	2.67477e-134	0.449329	0.33	0.237	5.31289e-130
TLN2	2.78623e-134	0.510499	0.513	0.433	5.53428e-130
C10H19orf47	5.89971e-134	0.605271	0.303	0.219	1.17186e-129
AGL	1.66578e-133	0.390726	0.678	0.61	3.30874e-129
ANK2	2.80828e-133	-0.461914	0.536	0.602	5.57808e-129
PDE11A	5.62747e-133	-3.31077	0.004	0.028	1.11778e-128
PPARGC1A	6.60757e-133	-0.549153	0.409	0.481	1.31246e-128
GARRE1	1.17212e-132	0.517697	0.335	0.248	2.32818e-128
ADCY2	1.60886e-132	-0.36881	0.651	0.682	3.19569e-128
ACSL4	1.30165e-131	-0.81358	0.114	0.182	2.58547e-127
ZNF608	4.27354e-131	0.821136	0.203	0.131	8.48854e-127
PPFIA1	4.87715e-131	0.21492	0.826	0.765	9.68749e-127
ACAT1	1.06376e-130	-0.793265	0.139	0.211	2.11294e-126
CLTCL1	2.02453e-130	0.726502	0.216	0.142	4.02133e-126
MBNL1	3.15063e-130	0.217252	0.917	0.885	6.2581e-126
PPP3R1	4.5018e-130	0.375321	0.571	0.485	8.94192e-126
TSPAN8	5.0416e-130	0.946151	0.124	0.065	1.00141e-125
HIPK3	9.5408e-130	0.322343	0.617	0.526	1.89509e-125
BTBD3	1.39947e-129	0.704741	0.162	0.094	2.77977e-125
RNF144B	2.27637e-129	-0.735266	0.183	0.261	4.52155e-125
HMCN1	4.41811e-129	-0.77004	0.104	0.17	8.7757e-125
CAMK2A	4.77592e-129	0.605501	0.291	0.21	9.48641e-125
KIF13B	1.28906e-128	-0.502279	0.493	0.552	2.56046e-124
PHTF2	1.08746e-127	0.439956	0.464	0.373	2.16002e-123
WWP1	1.22723e-127	0.310929	0.678	0.601	2.43764e-123
KIF4A	2.8268e-127	-2.07069	0.014	0.046	5.61488e-123
ENSECAG00000041041	3.63317e-127	0.277963	0.717	0.648	7.21656e-123
CD36	1.67685e-126	-0.521023	0.378	0.458	3.33074e-122
PHKA1	1.52674e-125	0.369937	0.643	0.56	3.03257e-121
ENSECAG00000030543	6.11741e-125	-5.13499	0.001	0.019	1.2151e-120
DAPK2	1.40468e-124	-1.02122	0.066	0.121	2.79012e-120
GPI	1.46385e-124	0.906699	0.151	0.088	2.90765e-120
RILPL1	2.07646e-124	-0.780936	0.132	0.201	4.12446e-120
MYLK3	3.78995e-124	-1.14637	0.123	0.188	7.52799e-120
CYP2R1	2.04528e-123	-2.06486	0.012	0.043	4.06254e-119
NEXN	2.61333e-123	0.305033	0.706	0.643	5.19085e-119
COL14A1	1.0894e-122	-0.844132	0.089	0.15	2.16388e-118
DIPK1A	4.59101e-122	0.377799	0.323	0.234	9.11913e-118
ENSECAG00000027930	1.86962e-121	-0.940767	0.096	0.158	3.71362e-117
SLCO5A1	8.8198e-121	-0.602442	0.315	0.389	1.75188e-116
TTLL11	9.49044e-121	0.364711	0.558	0.472	1.88509e-116
PRRX1	2.32826e-120	-0.855209	0.132	0.199	4.62462e-116
SDCCAG8	1.3044e-119	0.426884	0.4	0.313	2.59093e-115
MAST4	2.57295e-119	0.231745	0.699	0.616	5.11064e-115
KCNN3	6.34063e-118	0.637946	0.22	0.148	1.25944e-113
CSTPP1	9.17619e-118	-1.25082	0.05	0.098	1.82267e-113
TMEM135	1.43402e-117	-0.405856	0.302	0.392	2.84839e-113
ENSECAG00000026949	1.89185e-117	-0.481422	0.475	0.536	3.75779e-113
KLHL29	1.99116e-117	0.808216	0.173	0.109	3.95504e-113
IVNS1ABP	4.04864e-117	-0.595871	0.256	0.331	8.04182e-113
GAPDH	5.21495e-117	0.37417	0.61	0.529	1.03585e-112
LMCD1	1.08714e-116	-0.517251	0.207	0.286	2.15939e-112
ACADVL	1.13784e-116	-0.727359	0.174	0.245	2.26009e-112
NDUFS7	2.15325e-116	-0.728076	0.186	0.258	4.277e-112
ARPP21	2.67029e-116	-0.730612	0.45	0.5	5.30399e-112
THSD4	3.55964e-116	0.294816	0.721	0.655	7.07051e-112
OSBPL3	4.56394e-116	0.847322	0.142	0.083	9.06536e-112
CD74	6.3735e-116	-1.01659	0.072	0.126	1.26597e-111
PCDH7	7.00554e-116	0.479754	0.295	0.214	1.39151e-111
ARHGAP42	4.0785e-115	0.504092	0.154	0.09	8.10113e-111
N4BP2L2	1.02006e-114	0.233037	0.806	0.742	2.02615e-110
KIAA1671	1.34211e-114	1.05962	0.093	0.045	2.66584e-110
NTMT2	4.57704e-114	1.07625	0.153	0.094	9.09138e-110
PPP1R36	9.06603e-114	-1.17006	0.05	0.097	1.80078e-109
NMRK2	6.30085e-113	-1.32599	0.047	0.092	1.25154e-108
MYH7	9.31807e-113	-0.580144	0.301	0.383	1.85085e-108
MT-CYB	1.04244e-112	-0.516981	0.397	0.476	2.0706e-108
MHCB3	4.27562e-112	-1.40791	0.055	0.103	8.49267e-108
ENSECAG00000040390	7.8571e-112	-0.468925	0.317	0.397	1.56066e-107
CASK	9.05663e-112	0.523918	0.307	0.229	1.79892e-107
PBX1	9.70278e-112	0.294212	0.678	0.603	1.92726e-107
COX7A1	1.80828e-111	-1.04011	0.072	0.125	3.59179e-107
ENSECAG00000035298	3.1476e-111	2.54505	0.028	0.004	6.25208e-107
ENSECAG00000029328	3.14804e-111	0.138856	0.963	0.936	6.25295e-107
ITIH4	3.22736e-111	-0.810279	0.129	0.193	6.4105e-107
PRTG	8.64819e-111	-1.0628	0.062	0.112	1.71779e-106
CFD	2.36077e-109	-0.968422	0.109	0.172	4.6892e-105
WDR45	7.58702e-109	-1.21381	0.035	0.076	1.50701e-104
NRAP	7.78981e-109	-0.414785	0.598	0.631	1.54729e-104
CCDC13	1.90404e-108	0.42568	0.407	0.327	3.782e-104
ENSECAG00000034963	2.06908e-108	-0.936032	0.058	0.107	4.10982e-104
MT-ND3	2.57745e-108	-0.489785	0.242	0.32	5.11958e-104
SLC35F4	5.80975e-108	-0.803508	0.096	0.154	1.15399e-103
BAG3	7.41405e-108	0.526855	0.483	0.407	1.47265e-103
BEND7	7.61145e-108	0.741288	0.129	0.074	1.51186e-103
RBFOX2	9.8112e-108	0.261523	0.774	0.721	1.9488e-103
SUSD1	4.02348e-107	0.451388	0.387	0.309	7.99185e-103
RYR1	7.05408e-107	0.302183	0.676	0.61	1.40115e-102
CC2D2A	1.13712e-106	-1.03951	0.083	0.137	2.25866e-102
COX4I1	2.08905e-106	-0.595059	0.273	0.347	4.14948e-102
ITGB6	3.71066e-106	-0.44505	0.378	0.451	7.37048e-102
PIK3C2B	6.57523e-106	0.967459	0.11	0.06	1.30604e-101
MGP	3.77066e-105	-0.803107	0.131	0.196	7.48967e-101
MET	5.09512e-105	0.670902	0.172	0.11	1.01204e-100
ZNF638	7.95901e-105	0.249761	0.702	0.639	1.5809e-100
PRKCA	4.72397e-104	0.428188	0.425	0.346	9.38322e-100
KY	5.25847e-104	-0.991705	0.059	0.106	1.04449e-99
SON	1.10352e-103	0.244887	0.661	0.58	2.19193e-99
BACH2	2.34508e-103	0.453018	0.428	0.354	4.65803e-99
DAG1	2.98068e-103	0.41598	0.391	0.311	5.92052e-99
CDH15	3.11088e-103	1.55192	0.049	0.017	6.17915e-99
SETBP1	3.38693e-103	0.248466	0.785	0.731	6.72747e-99
IL15	6.15163e-103	-0.492952	0.293	0.368	1.2219e-98
MT-ND4	8.81064e-103	-0.54758	0.298	0.373	1.75006e-98
PRKAB1	4.03022e-102	0.396829	0.409	0.328	8.00523e-98
PTGES3	1.08224e-101	-0.444682	0.321	0.392	2.14965e-97
IKZF2	2.20106e-101	0.433246	0.4	0.324	4.37196e-97
PC	1.02958e-100	0.863922	0.106	0.058	2.04506e-96
INTS12	1.03451e-100	0.629416	0.223	0.157	2.05484e-96
FRAS1	1.09874e-100	-0.611843	0.193	0.261	2.18242e-96
PNPLA2	2.41441e-100	-0.886564	0.074	0.125	4.79575e-96
ADAMTS19	3.0522e-100	-0.988614	0.055	0.101	6.06259e-96
PLXNC1	6.52812e-100	0.837628	0.141	0.086	1.29668e-95
ENSECAG00000022891	8.43857e-100	-0.244583	0.646	0.681	1.67615e-95
RBMS3	1.5558e-99	-0.300359	0.22	0.299	3.09029e-95
PKM	2.45069e-99	0.488093	0.414	0.342	4.8678e-95
TNS2	3.42502e-99	-0.758641	0.128	0.189	6.80311e-95
ENSECAG00000032733	5.00126e-99	-0.349242	0.585	0.637	9.93399e-95
EPHX1	1.18764e-98	0.321463	0.504	0.426	2.35901e-94
CAP2	1.56878e-98	0.236346	0.723	0.659	3.11608e-94
SLC22A5	1.77354e-98	-0.737743	0.17	0.234	3.52278e-94
PRKAG2	2.01494e-98	-0.613544	0.153	0.218	4.00228e-94
KIDINS220	2.1465e-98	0.284965	0.636	0.562	4.26359e-94
ACTG1	2.21747e-96	0.265813	0.453	0.366	4.40456e-92
CIRBP	2.61581e-96	-0.899837	0.063	0.109	5.19578e-92
SLC28A1	7.72914e-96	-1.35424	0.034	0.071	1.53524e-91
MT-ND1	4.09606e-95	-0.487855	0.386	0.457	8.136e-91
CTNNA1	7.29549e-95	0.325337	0.478	0.4	1.4491e-90
LGI1	1.26426e-94	-2.11128	0.011	0.035	2.51121e-90
IL15RA	1.52999e-94	-1.36784	0.028	0.062	3.03902e-90
ILRUN	1.77087e-94	0.362881	0.43	0.353	3.51748e-90
BNC2	2.19033e-94	-0.373888	0.415	0.489	4.35064e-90
DHRS3	4.36658e-94	-0.966717	0.058	0.103	8.67334e-90
GSN	8.57995e-94	-0.441273	0.144	0.208	1.70424e-89
EGLN1	4.19401e-93	-0.429874	0.337	0.406	8.33056e-89
SBK2	1.32987e-92	-3.06771	0.004	0.021	2.64152e-88
KLHL31	4.96274e-92	0.310054	0.533	0.462	9.85748e-88
EEF2K	8.72568e-92	0.349335	0.412	0.334	1.73318e-87
EIF1	1.38695e-91	0.263515	0.578	0.498	2.7549e-87
LDHB	3.15728e-91	-0.968933	0.071	0.117	6.27131e-87
IRS2	3.79846e-91	-0.742337	0.08	0.129	7.54487e-87
SORBS1	3.84494e-91	-0.309998	0.538	0.598	7.6372e-87
ABCA17	7.3634e-91	-1.79326	0.017	0.045	1.46259e-86
CEP85L	9.60939e-91	0.221916	0.78	0.724	1.90871e-86
ENSECAG00000031029	1.1827e-90	-1.02303	0.045	0.084	2.3492e-86
APOBEC2	1.77748e-90	0.748721	0.14	0.088	3.53061e-86
CYCS	1.87988e-90	-0.625522	0.16	0.222	3.734e-86
BAZ2B	2.73607e-90	-0.299526	0.647	0.684	5.43466e-86
ATXN1	3.16148e-90	0.243052	0.677	0.601	6.27965e-86
PFKFB2	4.43794e-90	-1.10872	0.052	0.093	8.81509e-86
FAM13C	4.60898e-90	-0.648792	0.167	0.23	9.15482e-86
XPR1	6.76259e-90	0.413067	0.306	0.235	1.34325e-85
FILIP1L	7.13842e-90	-0.427517	0.827	0.801	1.4179e-85
ENSECAG00000010324	1.2344e-89	-1.16294	0.049	0.089	2.45188e-85
SELENOW	2.27139e-89	0.434866	0.243	0.175	4.51166e-85
TBX15	2.40751e-89	-0.533029	0.288	0.353	4.78204e-85
PARD3	2.88031e-89	0.206552	0.784	0.722	5.72115e-85
DEPTOR	3.19717e-89	0.304508	0.477	0.393	6.35055e-85
CHST9	6.72962e-89	-2.07455	0.006	0.026	1.3367e-84
SOCS2	1.94589e-88	-1.20886	0.019	0.047	3.86513e-84
MACROD1	3.23371e-88	0.619851	0.191	0.132	6.42312e-84
CMYA5	7.99497e-88	0.237775	0.744	0.693	1.58804e-83
FABP3	1.0776e-87	-0.82421	0.116	0.17	2.14045e-83
ENSECAG00000013962	1.62701e-87	0.691858	0.144	0.092	3.23173e-83
ENSECAG00000032769	1.70521e-87	1.63351	0.039	0.013	3.38707e-83
TBC1D16	2.79731e-87	1.12446	0.07	0.034	5.55629e-83
ENSECAG00000028132	2.80483e-87	0.648496	0.146	0.094	5.57124e-83
MAT2A	3.01746e-87	0.521463	0.376	0.311	5.99359e-83
ARHGEF10L	2.97417e-86	0.742376	0.131	0.082	5.90759e-82
ATL2	3.46281e-86	0.2992	0.595	0.529	6.87817e-82
DPH6	5.93802e-86	-0.527164	0.233	0.298	1.17947e-81
SGMS1	6.05097e-86	0.382233	0.361	0.29	1.2019e-81
KIAA2026	8.08744e-86	0.356858	0.342	0.268	1.60641e-81
ENSECAG00000039386	2.00537e-85	1.30747	0.049	0.02	3.98326e-81
CNIH1	2.91113e-85	0.298809	0.475	0.396	5.78238e-81
VPS54	3.22526e-85	-0.6082	0.433	0.483	6.40634e-81
LSM14A	3.51681e-85	0.319616	0.477	0.404	6.98543e-81
MT-ND2	5.92307e-85	-0.373711	0.274	0.345	1.1765e-80
LRRC2	7.75921e-85	-0.440257	0.323	0.388	1.54121e-80
MT-ATP6	1.0666e-84	-0.384372	0.39	0.458	2.11859e-80
DENND1A	2.2186e-84	0.283944	0.575	0.506	4.40681e-80
ST7	2.2632e-84	0.258637	0.656	0.589	4.4954e-80
CASQ1	2.67719e-84	0.971983	0.094	0.052	5.3177e-80
TRPS1	4.53459e-84	0.247669	0.591	0.518	9.00706e-80
SLC25A21	5.01621e-84	0.360267	0.48	0.409	9.96369e-80
ENSECAG00000009162	6.33318e-84	0.458304	0.262	0.196	1.25796e-79
FOXO3	1.45378e-83	0.270424	0.572	0.496	2.88765e-79
SVIL	2.54722e-83	-0.275613	0.715	0.708	5.05955e-79
ENSECAG00000037336	3.35966e-83	0.417054	0.286	0.219	6.67329e-79
GLIS3	4.674e-83	-0.428935	0.165	0.229	9.28396e-79
CTSD	1.07959e-82	-0.461503	0.424	0.482	2.14438e-78
UBE2E3	1.60561e-82	0.488031	0.301	0.237	3.18921e-78
SRL	1.84056e-82	0.563935	0.224	0.164	3.65591e-78
CST3	4.88106e-82	-0.567607	0.136	0.191	9.69526e-78
ENSECAG00000043719	6.21367e-82	0.834067	0.1	0.058	1.23422e-77
PADI2	1.01135e-81	1.16733	0.081	0.043	2.00885e-77
CELF2	1.08228e-81	0.168604	0.535	0.457	2.14973e-77
GAB2	2.05052e-81	-0.393561	0.355	0.42	4.07294e-77
GPAM	2.50044e-81	-0.557499	0.202	0.265	4.96663e-77
ATP5MC1	3.14052e-81	-0.665977	0.159	0.217	6.23802e-77
LUC7L3	4.39196e-81	0.230419	0.636	0.563	8.72374e-77
ENO3	1.73372e-80	0.354353	0.404	0.33	3.44369e-76
TMSB4X	5.50002e-80	-0.513016	0.195	0.257	1.09247e-75
ENSECAG00000030453	6.41869e-80	3.45279	0.017	0.002	1.27494e-75
MYL2	9.49091e-80	-0.717193	0.307	0.367	1.88518e-75
SMPX	2.39729e-79	-0.628095	0.124	0.178	4.76174e-75
CCDC66	3.18539e-79	0.297171	0.504	0.432	6.32714e-75
FSTL5	3.20999e-79	1.31596	0.055	0.025	6.376e-75
ZNF516	5.96501e-79	0.728469	0.113	0.069	1.18483e-74
AMPD1	6.46556e-79	0.363283	0.449	0.381	1.28425e-74
KHDRBS2	6.54831e-79	0.708633	0.109	0.066	1.30069e-74
GATM	7.58827e-79	1.39776	0.047	0.019	1.50726e-74
CADM1	8.20402e-79	0.323103	0.412	0.342	1.62956e-74
GRB14	9.09151e-79	-1.39715	0.019	0.046	1.80585e-74
PPP3CA	1.40188e-78	0.210806	0.741	0.671	2.78455e-74
CAST	1.63929e-78	-0.370111	0.438	0.496	3.25613e-74
HLCS	2.78088e-78	-0.389889	0.428	0.485	5.52365e-74
UQCRQ	2.99706e-78	-0.676799	0.167	0.224	5.95307e-74
SLC38A6	4.07453e-78	-0.671747	0.135	0.188	8.09325e-74
DST	7.73971e-78	0.156848	0.867	0.825	1.53734e-73
ENSECAG00000027676	8.67203e-78	-0.521859	0.398	0.462	1.72252e-73
PACRG	1.62594e-77	-1.57927	0.022	0.049	3.22961e-73
KCNMB2	1.71097e-77	-0.479012	0.098	0.147	3.39849e-73
LRRC8B	2.53172e-77	-0.785596	0.069	0.112	5.02876e-73
RFX7	5.59576e-77	0.217379	0.699	0.636	1.11149e-72
PXN	1.05185e-76	0.451551	0.274	0.211	2.08929e-72
TRIM63	1.42236e-76	-0.643772	0.158	0.213	2.82523e-72
CCDC6	2.04201e-76	0.383995	0.313	0.246	4.05604e-72
CEP290	2.09505e-76	0.37698	0.276	0.212	4.1614e-72
DLG2	2.93798e-76	0.364831	0.243	0.18	5.83571e-72
JAK2	3.74002e-76	0.287212	0.472	0.401	7.4288e-72
RPLP2	1.73333e-75	-0.527069	0.153	0.209	3.4429e-71
PDGFD	2.49199e-75	-0.675416	0.055	0.094	4.94985e-71
EIF4G2	4.83218e-75	-0.359156	0.393	0.454	9.59817e-71
TCF12	1.01305e-74	0.160771	0.884	0.844	2.01223e-70
MUSTN1	1.15186e-74	-0.696049	0.089	0.135	2.28793e-70
PNISR	1.17037e-74	0.18796	0.74	0.674	2.32471e-70
KREMEN1	1.54813e-74	-0.809466	0.064	0.105	3.07505e-70
BCHE	2.0061e-74	-0.677584	0.088	0.135	3.98471e-70
PGAM2	2.31081e-74	0.425381	0.337	0.273	4.58995e-70
TNRC6B	3.8832e-74	0.171681	0.862	0.815	7.71319e-70
AGBL1	9.24156e-74	-0.515657	0.37	0.432	1.83565e-69
MYRFL	1.59693e-73	0.767742	0.117	0.073	3.17199e-69
ARRDC4	1.93724e-73	0.935053	0.096	0.057	3.84794e-69
FBXL17	4.62579e-73	0.192435	0.776	0.725	9.18821e-69
SLC44A5	9.72863e-73	-1.61623	0.011	0.032	1.9324e-68
RCL1	2.13717e-72	0.400841	0.303	0.241	4.24506e-68
G0S2	2.44473e-72	1.79263	0.034	0.012	4.85598e-68
ACSL1	6.19067e-72	-0.351914	0.502	0.548	1.22965e-67
PLCD4	6.2312e-72	0.397031	0.327	0.263	1.2377e-67
PIK3R1	8.4251e-72	-0.346508	0.383	0.442	1.67348e-67
ZRSR2	1.01446e-71	0.538311	0.153	0.104	2.01501e-67
NTN4	1.46248e-71	-0.450999	0.045	0.08	2.90493e-67
SMPDL3A	1.88513e-71	-0.579668	0.183	0.238	3.74443e-67
TBC1D4	2.34503e-71	0.1917	0.736	0.682	4.65794e-67
ENSECAG00000042694	3.56063e-71	0.197839	0.527	0.444	7.07248e-67
PRELID3A	5.07618e-71	0.661246	0.103	0.062	1.00828e-66
LDB3	1.12868e-70	0.22417	0.683	0.623	2.24191e-66
DGKH	1.66992e-70	-0.642063	0.056	0.094	3.31696e-66
PDZRN3	2.29284e-70	0.111415	0.811	0.743	4.55426e-66
EEF2	2.52335e-70	-0.299917	0.643	0.668	5.01212e-66
GHR	3.22128e-70	-0.254015	0.768	0.756	6.39843e-66
PPP2R5A	3.23533e-70	-0.63386	0.214	0.269	6.42633e-66
TGIF1	3.38014e-70	-0.675008	0.112	0.16	6.71397e-66
RSU1	6.42903e-70	0.368643	0.275	0.213	1.277e-65
TNPO1	1.01041e-69	0.304548	0.418	0.352	2.00698e-65
ENSECAG00000030211	1.34206e-69	-0.681051	0.111	0.158	2.66574e-65
AKR1E2	2.29797e-69	-1.14738	0.028	0.056	4.56447e-65
CACUL1	6.02352e-69	0.368726	0.299	0.238	1.19645e-64
MRTFA	9.22077e-69	0.284364	0.392	0.325	1.83152e-64
SNX24	1.49352e-68	0.396648	0.238	0.18	2.96658e-64
COL3A1	2.10075e-68	-0.271564	0.116	0.166	4.17272e-64
ZNF385B	2.32762e-68	-0.959741	0.149	0.193	4.62334e-64
LARGE1	3.52722e-68	0.306737	0.457	0.393	7.00612e-64
ENSECAG00000031864	4.38973e-68	-1.49137	0.018	0.042	8.71932e-64
ETV6	7.93597e-68	0.346284	0.185	0.131	1.57632e-63
RIOK2	8.46183e-68	0.36508	0.307	0.244	1.68077e-63
ENSECAG00000040196	8.46565e-68	-2.15967	0.005	0.021	1.68153e-63
LNPEP	9.8272e-68	0.303171	0.424	0.359	1.95198e-63
PFN2	1.03623e-67	-0.871219	0.061	0.099	2.05826e-63
ADAMTSL1	1.13747e-67	1.35746	0.04	0.016	2.25935e-63
GRIP2	1.26341e-67	0.555652	0.185	0.134	2.50952e-63
KLF8	1.56231e-67	0.62266	0.114	0.073	3.10322e-63
XPO4	2.36319e-67	-0.552223	0.38	0.428	4.69401e-63
ST3GAL6	3.79106e-67	0.233766	0.545	0.476	7.53018e-63
TBC1D8	8.47172e-67	-0.493558	0.173	0.228	1.68274e-62
PDE7B	9.73213e-67	-0.458553	0.312	0.364	1.93309e-62
ENSECAG00000035501	1.00195e-66	-3.24274	0.002	0.014	1.99017e-62
NUDCD3	1.43843e-66	0.306167	0.389	0.324	2.85716e-62
TMEM132A	3.75831e-66	0.338272	0.296	0.235	7.46514e-62
NKAIN2	3.97504e-66	0.334701	0.294	0.233	7.89561e-62
CTBP2	4.25737e-66	0.401756	0.306	0.246	8.45642e-62
MHCX1	5.01151e-66	-0.78901	0.154	0.204	9.95437e-62
ENSECAG00000028733	7.15489e-66	2.11616	0.026	0.008	1.42118e-61
COX7B	7.36301e-66	-0.773225	0.082	0.123	1.46252e-61
ZNF24	9.33785e-66	0.558107	0.167	0.119	1.85478e-61
TSPAN7	1.69634e-65	-0.64521	0.266	0.316	3.36944e-61
TP63	1.71651e-65	0.198898	0.606	0.535	3.4095e-61
PM20D2	1.92366e-65	-0.214044	0.712	0.732	3.82096e-61
NFIX	2.03404e-65	0.326193	0.332	0.27	4.04022e-61
SSBP3	2.18311e-65	0.383375	0.27	0.212	4.3363e-61
LMO7	3.12668e-65	0.270374	0.562	0.506	6.21052e-61
VIM	3.84095e-65	-0.606704	0.123	0.171	7.62928e-61
SND1	7.9679e-65	0.27603	0.34	0.276	1.58266e-60
S100A1	9.76821e-65	-1.0318	0.038	0.068	1.94026e-60
ATP5IF1	9.84654e-65	-0.747064	0.092	0.135	1.95582e-60
TRIB1	1.10282e-64	1.21089	0.048	0.022	2.19053e-60
ZFAND5	1.49227e-64	-0.406498	0.317	0.372	2.96409e-60
AVEN	2.46961e-64	0.467027	0.201	0.149	4.90539e-60
CNKSR2	2.87548e-64	-0.510798	0.104	0.15	5.71156e-60
RFX3	3.15594e-64	0.471663	0.398	0.339	6.26865e-60
DPF3	3.31069e-64	0.269107	0.439	0.376	6.57602e-60
ZFAND6	3.42244e-64	0.286944	0.424	0.36	6.798e-60
TLE4	5.08914e-64	0.323785	0.374	0.31	1.01086e-59
CPT1B	5.83768e-64	-0.749082	0.08	0.12	1.15954e-59
SPARC	7.94691e-64	-0.465079	0.158	0.211	1.57849e-59
C5H1orf112	1.14323e-63	0.473062	0.185	0.135	2.27081e-59
SDR16C5	1.8557e-63	0.721756	0.096	0.059	3.68597e-59
CHD7	2.00594e-63	0.292611	0.274	0.215	3.98439e-59
VGLL3	2.40457e-63	0.685091	0.089	0.054	4.7762e-59
ENSECAG00000013767	2.52606e-63	2.85063	0.016	0.003	5.01751e-59
PDE4B	4.28892e-63	0.337075	0.436	0.375	8.51908e-59
ENG	4.95837e-63	0.546021	0.157	0.11	9.84882e-59
FARP1	6.01409e-63	0.343406	0.29	0.229	1.19458e-58
STIM1	7.408e-63	0.275412	0.432	0.367	1.47145e-58
CCDC88C	9.38717e-63	0.466165	0.168	0.12	1.86457e-58
GLUL	1.01593e-62	0.46712	0.274	0.22	2.01795e-58
FBXW11	1.76851e-62	0.271264	0.434	0.37	3.5128e-58
ABCA5	2.61699e-62	-0.355681	0.308	0.366	5.19814e-58
ARID1B	2.89855e-62	0.165493	0.837	0.791	5.75738e-58
VAMP1	6.04353e-62	0.497807	0.155	0.109	1.20043e-57
ENSECAG00000040598	1.20165e-61	0.333474	0.437	0.377	2.38683e-57
ATP5MC3	1.47704e-61	-0.672633	0.105	0.148	2.93384e-57
GOLGA1	2.30799e-61	-0.760458	0.145	0.191	4.58436e-57
ENSECAG00000031911	2.8832e-61	-2.46061	0.003	0.014	5.7269e-57
AHDC1	1.22898e-60	0.75572	0.104	0.067	2.44111e-56
PIK3R3	1.3645e-60	-0.65836	0.192	0.24	2.71031e-56
ENSECAG00000039313	2.52809e-60	-1.49282	0.014	0.034	5.02155e-56
ZFHX3	2.7425e-60	0.361511	0.28	0.224	5.44742e-56
FLCN	2.84534e-60	0.312777	0.277	0.217	5.6517e-56
DRA	3.36824e-60	-0.717485	0.087	0.127	6.69034e-56
DNAI3	3.68144e-60	1.08727	0.041	0.018	7.31245e-56
ACADM	4.90527e-60	-0.456183	0.25	0.303	9.74333e-56
DLC1	5.38191e-60	-0.531466	0.121	0.167	1.06901e-55
MRTFB	5.5076e-60	0.217352	0.576	0.517	1.09397e-55
ENSECAG00000035846	8.93203e-60	-0.313317	0.43	0.483	1.77417e-55
NETO2	1.02684e-59	0.590873	0.112	0.073	2.03962e-55
SLC22A16	1.06911e-59	0.447414	0.226	0.174	2.12357e-55
OLA1	1.39736e-59	0.34141	0.28	0.223	2.77558e-55
CLOCK	1.56011e-59	0.340874	0.278	0.221	3.09885e-55
ERC1	1.84654e-59	0.200549	0.584	0.518	3.66778e-55
E2F3	2.57865e-59	0.592651	0.139	0.097	5.12198e-55
ETS2	3.63369e-59	-0.786679	0.058	0.092	7.2176e-55
TCF7L2	4.81312e-59	0.220567	0.457	0.393	9.5603e-55
NFE2L1	6.77226e-59	0.965236	0.059	0.031	1.34517e-54
FAM227B	8.14919e-59	-0.502628	0.168	0.218	1.61867e-54
KAT6B	8.53892e-59	0.176959	0.703	0.646	1.69609e-54
UBA52	1.64697e-58	-0.671904	0.099	0.14	3.27137e-54
MYOT	1.7589e-58	0.239324	0.647	0.599	3.4937e-54
SPPL2A	4.15099e-58	-0.391115	0.289	0.344	8.24511e-54
WFDC1	7.03912e-58	1.73057	0.019	0.004	1.39818e-53
VDAC3	8.64724e-58	-0.370981	0.327	0.383	1.7176e-53
MDH1	1.16961e-57	-0.485466	0.226	0.277	2.32319e-53
ENSECAG00000039676	1.25782e-57	-2.48006	0.002	0.013	2.4984e-53
LMOD1	1.27798e-57	1.14782	0.042	0.019	2.53845e-53
PCYOX1	1.34675e-57	0.720288	0.084	0.051	2.67505e-53
GTPBP4	1.43619e-57	0.343824	0.271	0.215	2.85271e-53
MYO9A	3.00754e-57	0.211607	0.485	0.42	5.97388e-53
ANO6	4.02341e-57	0.193747	0.528	0.465	7.99169e-53
RFTN1	4.57139e-57	-0.271127	0.152	0.205	9.08014e-53
INPP4B	5.52395e-57	-0.256262	0.226	0.28	1.09722e-52
ADCY9	9.33592e-57	0.281181	0.452	0.395	1.85439e-52
ART5	1.02407e-56	-0.469601	0.202	0.253	2.0341e-52
UMAD1	1.09269e-56	0.281239	0.288	0.231	2.17041e-52
EHBP1	1.45811e-56	0.159287	0.764	0.708	2.89624e-52
ANKRD11	1.6836e-56	0.217944	0.515	0.452	3.34413e-52
EIF5	1.79901e-56	0.261329	0.295	0.236	3.57336e-52
UBE2D1	2.18127e-56	-0.320174	0.472	0.513	4.33265e-52
COL1A1	2.68723e-56	-0.628864	0.059	0.093	5.33764e-52
TMEM182	3.26447e-56	0.268643	0.437	0.38	6.48422e-52
JPH2	6.08134e-56	0.467007	0.226	0.177	1.20794e-51
ATF3	6.45938e-56	-0.407636	0.077	0.115	1.28303e-51
COL6A3	7.60137e-56	-0.474336	0.101	0.143	1.50986e-51
AAK1	9.00529e-56	0.271316	0.4	0.342	1.78872e-51
ZFPM2	9.55157e-56	0.217381	0.194	0.143	1.89723e-51
PTP4A3	1.10447e-55	-0.5825	0.129	0.173	2.1938e-51
FAM184B	1.57437e-55	-1.191	0.016	0.037	3.12718e-51
OSBPL8	2.41492e-55	-0.325996	0.425	0.472	4.79676e-51
PTBP2	2.82013e-55	0.233962	0.416	0.354	5.60163e-51
IFI27	3.88498e-55	-0.92475	0.04	0.069	7.71673e-51
FEZ2	4.24229e-55	0.553935	0.122	0.083	8.42646e-51
EBF1	4.52947e-55	-0.214118	0.129	0.178	8.99689e-51
KLHL41	4.62077e-55	-0.284148	0.449	0.494	9.17823e-51
SYDE2	5.59129e-55	0.793629	0.047	0.023	1.1106e-50
LDB2	7.70994e-55	-0.396731	0.099	0.14	1.53142e-50
NNT	9.89772e-55	-0.321279	0.539	0.566	1.96598e-50
IMPA2	1.40519e-54	0.475311	0.14	0.099	2.79114e-50
RSPO3	1.60408e-54	-0.872269	0.041	0.069	3.18618e-50
ENSECAG00000033785	1.73564e-54	-2.8567	0.002	0.013	3.44749e-50
DOK5	1.83889e-54	0.313294	0.377	0.321	3.65258e-50
WWOX	2.26193e-54	0.288968	0.509	0.456	4.49288e-50
ERI3	2.8077e-54	0.414828	0.204	0.157	5.57694e-50
GNAQ	3.84154e-54	0.187458	0.567	0.506	7.63045e-50
AIG1	4.43812e-54	-0.584933	0.062	0.096	8.81543e-50
BBS9	4.91679e-54	0.555765	0.111	0.074	9.76623e-50
ENSECAG00000041945	4.94783e-54	-2.11897	0.004	0.017	9.82787e-50
EFNB2	7.46331e-54	0.517326	0.053	0.027	1.48244e-49
SLC7A8	7.64255e-54	1.09543	0.047	0.023	1.51804e-49
UACA	1.1001e-53	0.259884	0.34	0.283	2.18514e-49
IGFBP5	1.33437e-53	1.21855	0.035	0.015	2.65046e-49
GLS	2.29047e-53	-0.360413	0.282	0.335	4.54957e-49
PPP1R27	2.5692e-53	0.423082	0.327	0.274	5.1032e-49
CAPZB	3.56507e-53	0.378563	0.232	0.183	7.08131e-49
PHF20	6.27041e-53	0.286074	0.291	0.236	1.24549e-48
TSHZ1	6.81285e-53	0.432725	0.193	0.146	1.35324e-48
CDKL1	1.10871e-52	1.52095	0.025	0.009	2.20222e-48
MRPS5	1.17357e-52	-0.507038	0.165	0.211	2.33106e-48
SMAD3	1.24822e-52	0.337222	0.255	0.203	2.47934e-48
ENSECAG00000035561	1.58434e-52	-0.575039	0.072	0.107	3.14698e-48
KALRN	1.69438e-52	-0.379646	0.087	0.125	3.36555e-48
ELL2	1.95897e-52	0.488146	0.133	0.094	3.89111e-48
ENSECAG00000043269	3.41777e-52	2.00875	0.02	0.006	6.78872e-48
HNRNPM	4.18179e-52	0.282056	0.363	0.307	8.30628e-48
ZHX3	4.20634e-52	0.305191	0.306	0.251	8.35505e-48
JUN	4.50045e-52	0.363111	0.199	0.152	8.93924e-48
COX5B	7.84415e-52	-0.554478	0.158	0.202	1.55808e-47
LRRTM4	8.0238e-52	1.7502	0.019	0.005	1.59377e-47
NDUFB7	8.73833e-52	-0.658418	0.101	0.14	1.73569e-47
CHGB	9.30091e-52	-0.539839	0.153	0.197	1.84744e-47
NDUFB10	9.53623e-52	-0.73263	0.072	0.106	1.89418e-47
LATS2	2.61859e-51	0.304296	0.259	0.207	5.20131e-47
IL20RB	4.17446e-51	0.273102	0.36	0.305	8.29174e-47
AKT3	5.50909e-51	-0.30392	0.207	0.26	1.09427e-46
ARHGAP6	5.80109e-51	0.444879	0.169	0.125	1.15227e-46
ZNF704	1.06387e-50	0.170298	0.719	0.666	2.11316e-46
FOS	1.076e-50	0.779195	0.061	0.034	2.13725e-46
FTH1	1.12514e-50	-0.509112	0.152	0.196	2.23486e-46
AGTPBP1	2.00239e-50	0.278235	0.271	0.217	3.97734e-46
AGO2	2.13123e-50	0.368245	0.232	0.184	4.23325e-46
RHOBTB3	2.3592e-50	0.334467	0.217	0.168	4.68608e-46
NAMPT	2.35925e-50	-0.395186	0.205	0.254	4.68618e-46
EXOC6	2.5272e-50	-0.440299	0.204	0.252	5.01978e-46
MTARC1	3.36048e-50	0.378792	0.226	0.178	6.67492e-46
COL6A1	5.1838e-50	-0.499071	0.121	0.163	1.02966e-45
TLCD4	6.00536e-50	-0.444062	0.15	0.194	1.19284e-45
PHF21A	6.25406e-50	0.224319	0.428	0.369	1.24224e-45
ENSECAG00000028255	7.28272e-50	1.61458	0.023	0.008	1.44657e-45
ENOX1	7.72892e-50	0.548587	0.134	0.096	1.53519e-45
HSPH1	7.79811e-50	-0.924008	0.054	0.084	1.54894e-45
TOB1	1.00938e-49	0.396208	0.274	0.226	2.00493e-45
TANC1	1.15214e-49	-0.52799	0.08	0.115	2.28849e-45
ENSECAG00000036759	1.23823e-49	0.554624	0.131	0.093	2.4595e-45
RB1CC1	1.67256e-49	-0.285814	0.55	0.582	3.32222e-45
ABCC5	1.79265e-49	-0.32656	0.434	0.473	3.56074e-45
TECR	6.26616e-49	0.403908	0.205	0.159	1.24465e-44
PLCB4	6.86122e-49	-0.332925	0.218	0.268	1.36284e-44
NR3C2	9.98937e-49	0.16873	0.679	0.621	1.98419e-44
TBC1D1	1.00882e-48	-0.459669	0.053	0.083	2.00382e-44
PPP6R2	1.35978e-48	0.327231	0.233	0.184	2.70092e-44
PLCG2	1.63518e-48	0.940803	0.028	0.011	3.24796e-44
ENSECAG00000041354	1.84272e-48	-1.03106	0.035	0.06	3.66019e-44
TBX18	1.98439e-48	-1.10726	0.028	0.051	3.94159e-44
SLIT2	2.26854e-48	-1.34822	0.008	0.023	4.506e-44
ENSECAG00000010097	2.41573e-48	-0.443516	0.243	0.289	4.79837e-44
TMLHE	3.16838e-48	0.632156	0.086	0.055	6.29335e-44
SMG1	4.81976e-48	0.280627	0.292	0.24	9.5735e-44
CSMD1	5.95449e-48	1.13069	0.184	0.147	1.18274e-43
KIAA1217	6.19387e-48	-0.216899	0.39	0.445	1.23029e-43
TNIK	7.5276e-48	-0.269992	0.565	0.592	1.49521e-43
RNF180	1.03165e-47	-0.76049	0.05	0.079	2.04917e-43
CREB5	1.1106e-47	-0.216774	0.148	0.192	2.20599e-43
TACC2	1.18943e-47	0.20477	0.558	0.508	2.36256e-43
ENSECAG00000029980	1.27151e-47	-1.12665	0.022	0.043	2.52559e-43
ANGPT1	1.40976e-47	-0.729324	0.067	0.099	2.8002e-43
IER3	2.67138e-47	1.01707	0.057	0.032	5.30617e-43
TM6SF1	3.82786e-47	0.463824	0.184	0.142	7.60327e-43
RASSF4	5.19414e-47	-0.719259	0.048	0.076	1.03171e-42
ENSECAG00000029529	6.77924e-47	-0.430989	0.162	0.206	1.34656e-42
PTPRK	8.55251e-47	-0.358228	0.246	0.295	1.69878e-42
MYO5A	9.03842e-47	-0.34298	0.284	0.333	1.7953e-42
AKAP7	9.23964e-47	0.307599	0.343	0.292	1.83527e-42
CCNL1	1.02917e-46	-0.482666	0.166	0.209	2.04424e-42
NDUFA4	1.17795e-46	-0.393233	0.308	0.356	2.33975e-42
S100A4	1.34392e-46	-0.370236	0.055	0.085	2.66943e-42
UBE2G1	1.55983e-46	0.112659	0.802	0.753	3.09828e-42
PTPN22	1.69423e-46	-0.649019	0.06	0.091	3.36525e-42
NDUFAF6	1.74381e-46	-0.416446	0.257	0.302	3.46374e-42
HSPA6	1.83309e-46	1.98165	0.016	0.004	3.64108e-42
FAM186A	1.91402e-46	0.625489	0.071	0.043	3.80181e-42
FSD1L	2.46877e-46	-0.557218	0.082	0.116	4.90372e-42
ENSECAG00000016358	2.58377e-46	0.223462	0.45	0.393	5.13215e-42
HACD1	2.81522e-46	0.502976	0.129	0.092	5.59187e-42
PPP1R37	3.55616e-46	0.73866	0.055	0.031	7.06361e-42
HIVEP1	5.71915e-46	0.308282	0.244	0.196	1.136e-41
PRRC2C	8.65358e-46	0.203612	0.445	0.386	1.71886e-41
ZFHX4	9.17569e-46	0.217247	0.416	0.36	1.82257e-41
PLXNA2	9.39149e-46	0.399944	0.163	0.122	1.86543e-41
TCF7L1	1.13169e-45	0.347981	0.112	0.077	2.24788e-41
SLC24A3	1.3848e-45	0.366673	0.052	0.029	2.75063e-41
INPP5A	1.76254e-45	0.334218	0.241	0.194	3.50094e-41
RAD54B	2.45305e-45	-0.916877	0.024	0.045	4.8725e-41
CA14	2.65224e-45	0.44442	0.171	0.131	5.26814e-41
RCOR1	2.73614e-45	0.261188	0.332	0.279	5.4348e-41
SLC12A7	2.73867e-45	-1.23656	0.016	0.033	5.43983e-41
NR6A1	3.18268e-45	0.299221	0.346	0.296	6.32175e-41
STON2	3.95554e-45	-0.298507	0.345	0.394	7.85689e-41
MTUS1	7.16831e-45	0.194468	0.548	0.488	1.42384e-40
SAMD8	8.00133e-45	0.33988	0.232	0.186	1.5893e-40
KCNQ5	9.7504e-45	-0.206585	0.721	0.733	1.93672e-40
RPS21	1.1822e-44	-0.77808	0.061	0.09	2.34821e-40
ENSECAG00000038924	1.20173e-44	-0.468669	0.073	0.106	2.387e-40
ENSECAG00000008542	1.54821e-44	-0.311558	0.625	0.656	3.07521e-40
BTRC	1.97841e-44	-0.292541	0.415	0.456	3.92971e-40
FOXN3	2.20072e-44	0.152096	0.603	0.551	4.37128e-40
TFDP2	3.42407e-44	-0.160954	0.828	0.822	6.80123e-40
LIMA1	3.52077e-44	0.335445	0.132	0.095	6.99331e-40
IGFBP7	5.78569e-44	-0.553161	0.108	0.144	1.14921e-39
PIM3	6.49008e-44	-0.994295	0.024	0.044	1.28912e-39
SIM1	6.73059e-44	0.890522	0.059	0.035	1.3369e-39
CDK5RAP2	9.37278e-44	0.398788	0.157	0.119	1.86172e-39
GNB1	9.77374e-44	0.219384	0.305	0.252	1.94136e-39
UBR3	1.00933e-43	-0.179505	0.764	0.761	2.00482e-39
MYL11	1.4424e-43	0.105744	0.676	0.609	2.86503e-39
MEF2A	1.82642e-43	0.193647	0.489	0.435	3.62781e-39
NUSAP1	1.8599e-43	-0.827205	0.03	0.052	3.69432e-39
PRKAB2	1.87529e-43	0.785719	0.067	0.041	3.72488e-39
DOCK4	2.28296e-43	0.250129	0.426	0.376	4.53465e-39
KCNMA1	2.87137e-43	0.258158	0.386	0.336	5.7034e-39
UBE4B	3.01322e-43	-0.348301	0.254	0.301	5.98516e-39
EBF3	3.31471e-43	0.205343	0.257	0.206	6.584e-39
GRN	3.45611e-43	0.109593	0.661	0.591	6.86486e-39
ENSECAG00000031200	4.46363e-43	-0.943042	0.019	0.037	8.86611e-39
RERE	5.0021e-43	0.135899	0.683	0.622	9.93566e-39
B2M	5.13051e-43	-0.181177	0.807	0.817	1.01907e-38
RAPGEF2	5.66185e-43	-0.22081	0.669	0.683	1.12461e-38
ENSECAG00000039581	5.94881e-43	-0.754613	0.063	0.092	1.18161e-38
ENSECAG00000022866	6.68076e-43	-0.840459	0.025	0.045	1.327e-38
SAMD4A	6.7239e-43	0.157469	0.639	0.586	1.33557e-38
YWHAE	7.15309e-43	0.224498	0.352	0.3	1.42082e-38
SCN1B	7.22842e-43	1.49029	0.024	0.009	1.43578e-38
SUFU	1.02398e-42	0.406985	0.157	0.119	2.03394e-38
CREBZF	1.05022e-42	0.295089	0.211	0.167	2.08606e-38
ENSECAG00000030892	1.20807e-42	-0.513057	0.176	0.216	2.39958e-38
ACAA2	1.30895e-42	-0.464076	0.141	0.18	2.59996e-38
CUX1	1.431e-42	0.21012	0.485	0.43	2.84239e-38
SLC19A2	1.51226e-42	-0.806897	0.048	0.074	3.0038e-38
ENSECAG00000032506	1.63633e-42	-1.08939	0.021	0.04	3.25024e-38
SLC16A5	1.67637e-42	1.40324	0.023	0.009	3.32977e-38
CUL1	1.96656e-42	0.249826	0.362	0.311	3.90617e-38
KBTBD12	2.0227e-42	0.119671	0.694	0.634	4.01768e-38
ENSECAG00000032651	3.50223e-42	-1.84759	0.005	0.015	6.95647e-38
TTC34	3.69206e-42	1.61123	0.022	0.008	7.33354e-38
DQB	4.19503e-42	-0.612715	0.1	0.134	8.33258e-38
MAML2	4.40712e-42	-0.250192	0.152	0.196	8.75386e-38
PGPEP1L	4.58783e-42	-1.3426	0.01	0.025	9.11281e-38
COX6B1	5.85133e-42	-0.71678	0.067	0.097	1.16225e-37
EPB41L2	6.32501e-42	-0.406748	0.231	0.277	1.25634e-37
CCDC80	7.57425e-42	-0.5223	0.084	0.117	1.50447e-37
PRM1	1.12427e-41	-2.32982	0.003	0.013	2.23314e-37
RAI14	1.17657e-41	-0.52177	0.084	0.117	2.33702e-37
ALDOA	1.25734e-41	0.192967	0.454	0.398	2.49745e-37
AGBL3	1.27487e-41	-0.722592	0.047	0.073	2.53227e-37
ALDH9A1	1.34909e-41	0.22243	0.373	0.32	2.6797e-37
DIAPH2	2.08443e-41	-0.396527	0.289	0.331	4.14031e-37
STK39	2.16061e-41	-0.496287	0.071	0.102	4.29162e-37
ENSECAG00000040951	2.48134e-41	-0.650594	0.066	0.095	4.92869e-37
ZXDC	2.64468e-41	0.328688	0.255	0.211	5.25312e-37
MAMSTR	2.90395e-41	1.07502	0.032	0.015	5.76811e-37
PTAR1	3.11179e-41	-0.428146	0.136	0.175	6.18096e-37
PECAM1	3.19516e-41	0.238791	0.276	0.229	6.34655e-37
SLC22A3	3.50259e-41	-1.27882	0.01	0.025	6.9572e-37
ENSECAG00000035822	4.08197e-41	-0.672243	0.094	0.127	8.10802e-37
MPRIP	6.0686e-41	0.243886	0.293	0.244	1.20541e-36
HOXC8	6.17469e-41	0.85801	0.041	0.022	1.22648e-36
PREX2	7.13163e-41	-0.495552	0.141	0.181	1.41656e-36
DRB	8.24182e-41	-0.538711	0.079	0.111	1.63707e-36
SLC47A1	8.63096e-41	1.01121	0.04	0.021	1.71437e-36
CRHR2	9.58307e-41	-1.58737	0.005	0.016	1.90348e-36
FN1	1.20404e-40	-0.430187	0.063	0.091	2.39159e-36
HNRNPDL	1.32004e-40	0.126542	0.58	0.523	2.622e-36
NRDC	1.32367e-40	0.196641	0.417	0.364	2.62921e-36
ATP5MK	1.57313e-40	-1.11615	0.023	0.041	3.12472e-36
MAP4K3	1.70708e-40	0.157535	0.664	0.615	3.39077e-36
CPED1	1.958e-40	-0.194258	0.764	0.758	3.88917e-36
ENSECAG00000031816	3.04085e-40	-0.467453	0.089	0.123	6.04005e-36
RAP1GDS1	4.01912e-40	0.251561	0.237	0.191	7.98319e-36
SH3PXD2A	4.36738e-40	0.38177	0.159	0.121	8.67493e-36
ALDH1A1	9.83845e-40	0.292946	0.331	0.283	1.95421e-35
ELN	1.00143e-39	-1.03943	0.035	0.057	1.98914e-35
ENSECAG00000032719	1.15775e-39	0.377528	0.155	0.118	2.29964e-35
TNS1	1.34942e-39	0.183394	0.398	0.343	2.68036e-35
ENSECAG00000030786	1.44895e-39	-1.62542	0.006	0.017	2.87805e-35
SYPL1	1.96546e-39	0.200002	0.395	0.343	3.90399e-35
CHRDL2	2.10753e-39	1.89164	0.019	0.007	4.18618e-35
MAST2	2.14315e-39	-0.427195	0.258	0.298	4.25693e-35
GRB10	2.41318e-39	-0.296568	0.536	0.563	4.79329e-35
ANKS1B	2.62063e-39	0.454451	0.115	0.083	5.20535e-35
ATP5PD	2.74131e-39	-0.60528	0.097	0.13	5.44507e-35
PI15	3.15176e-39	1.58714	0.019	0.006	6.26034e-35
CDK12	3.74345e-39	0.259159	0.305	0.257	7.43562e-35
YPEL3	3.89496e-39	-0.616917	0.075	0.105	7.73656e-35
BDH1	3.99971e-39	-1.98804	0.005	0.015	7.94462e-35
CDK16	4.58104e-39	0.842084	0.047	0.027	9.09932e-35
BAZ1B	6.02759e-39	0.208471	0.345	0.296	1.19726e-34
MORF4L2	6.13962e-39	0.247791	0.246	0.2	1.21951e-34
ERCC6L2	6.96755e-39	-0.325764	0.293	0.337	1.38396e-34
CCN5	8.07887e-39	-1.04413	0.02	0.038	1.60471e-34
ENSECAG00000024259	1.49658e-38	-0.675709	0.114	0.148	2.97266e-34
GAREM2	1.63636e-38	-0.397842	0.263	0.304	3.2503e-34
IGFBP3	1.92713e-38	-1.09347	0.015	0.03	3.82785e-34
ENSECAG00000039673	1.93861e-38	-0.389324	0.185	0.226	3.85066e-34
OXCT1	2.56447e-38	-0.569686	0.108	0.142	5.0938e-34
SIL1	2.83428e-38	0.332699	0.247	0.205	5.62973e-34
ENSECAG00000035716	3.40938e-38	2.6121	0.01	0.002	6.77205e-34
SMARCA5	3.7352e-38	-0.45193	0.173	0.212	7.41922e-34
ENSECAG00000043454	3.9902e-38	0.779472	0.034	0.017	7.92574e-34
BRD2	4.06676e-38	0.249675	0.25	0.206	8.0778e-34
TENM3	4.16915e-38	-0.235712	0.281	0.328	8.28118e-34
CTDSP2	4.26803e-38	0.344698	0.158	0.122	8.47758e-34
FANCC	4.27113e-38	0.384682	0.105	0.075	8.48374e-34
NME7	4.81846e-38	-0.428385	0.221	0.262	9.57091e-34
GUCY2C	5.57182e-38	0.28575	0.254	0.209	1.10673e-33
CASTOR2	7.08588e-38	0.391752	0.132	0.098	1.40747e-33
KCTD8	8.55741e-38	-0.201691	0.076	0.107	1.69976e-33
TBX1	8.94091e-38	-1.83516	0.002	0.01	1.77593e-33
ENSECAG00000034602	1.12312e-37	-0.371585	0.353	0.394	2.23085e-33
RNF139	1.41536e-37	0.429741	0.137	0.103	2.81134e-33
ITFG1	1.50478e-37	0.170401	0.621	0.569	2.98895e-33
RFX1	1.53336e-37	-0.551538	0.133	0.168	3.04571e-33
N4BP2L1	1.54424e-37	-0.44397	0.172	0.21	3.06733e-33
ENSECAG00000006098	2.00257e-37	0.75314	0.05	0.029	3.9777e-33
DCN	2.05637e-37	-0.15923	0.101	0.137	4.08457e-33
MAP3K4	2.05951e-37	0.349195	0.194	0.155	4.09079e-33
SBK3	2.37643e-37	-2.05064	0.004	0.014	4.7203e-33
VEPH1	2.46884e-37	-0.923079	0.012	0.027	4.90386e-33
ZEB1	2.91e-37	0.135256	0.572	0.518	5.78014e-33
ENSECAG00000032384	3.79554e-37	0.877986	0.037	0.019	7.53909e-33
RBM4B	4.53949e-37	0.707001	0.049	0.029	9.0168e-33
PRPF4B	5.09686e-37	0.171314	0.339	0.288	1.01239e-32
RPL36	5.47762e-37	-0.697092	0.067	0.095	1.08802e-32
LSP1	5.7071e-37	-0.385103	0.27	0.31	1.1336e-32
WNT9A	6.08175e-37	1.15575	0.022	0.009	1.20802e-32
ME2	7.92728e-37	-0.376747	0.138	0.175	1.5746e-32
FHL3	8.1494e-37	0.588928	0.078	0.052	1.61872e-32
SREK1	1.00959e-36	0.222742	0.34	0.292	2.00536e-32
EMP2	1.05965e-36	0.779764	0.051	0.03	2.10477e-32
GRAMD2A	1.44784e-36	1.42034	0.019	0.007	2.87585e-32
RIMS2	1.60366e-36	-1.4457	0.007	0.019	3.18536e-32
BICD1	1.71736e-36	-0.376932	0.119	0.154	3.41119e-32
BIRC3	2.34651e-36	-0.574309	0.134	0.169	4.66087e-32
MITF	2.50193e-36	0.116126	0.765	0.719	4.96959e-32
COBL	2.77025e-36	0.216547	0.379	0.331	5.50254e-32
APOE	2.84006e-36	-0.786937	0.045	0.068	5.64121e-32
FIGN	2.93659e-36	0.194286	0.479	0.427	5.83296e-32
APH1A	4.2198e-36	0.302449	0.222	0.181	8.38178e-32
SLC38A4	5.08198e-36	-0.719072	0.034	0.054	1.00943e-31
RPS27	5.42584e-36	-0.542205	0.1	0.131	1.07773e-31
DKK2	5.76659e-36	-0.705149	0.039	0.061	1.14542e-31
PYGO1	6.54658e-36	0.374292	0.166	0.13	1.30035e-31
DUSP1	7.12986e-36	0.169183	0.395	0.349	1.4162e-31
SLC38A1	7.70816e-36	-0.681975	0.015	0.03	1.53107e-31
KLF12	8.27764e-36	-0.221685	0.492	0.532	1.64419e-31
SEC31B	9.51189e-36	-0.363262	0.212	0.252	1.88935e-31
PTGR3	1.00748e-35	0.649424	0.07	0.046	2.00116e-31
IPO13	1.07486e-35	-0.504481	0.116	0.15	2.135e-31
ANK3	1.29549e-35	0.137988	0.714	0.663	2.57323e-31
C2CD3	1.48073e-35	-0.482678	0.183	0.22	2.94117e-31
DCTN2	1.51018e-35	0.565001	0.067	0.043	2.99967e-31
MAN2A1	1.52624e-35	0.199352	0.144	0.109	3.03156e-31
ZNRF1	1.55801e-35	0.202732	0.472	0.425	3.09467e-31
LTBP4	1.67726e-35	-0.539654	0.087	0.117	3.33153e-31
WIPI1	1.70796e-35	-0.439132	0.126	0.161	3.39253e-31
UTRN	2.23062e-35	-0.320633	0.19	0.231	4.43069e-31
IL18	2.43924e-35	0.865995	0.036	0.019	4.84507e-31
FAM78B	2.93745e-35	0.630487	0.054	0.033	5.83466e-31
MORC4	3.07173e-35	0.228148	0.298	0.253	6.10138e-31
TSHZ2	3.80223e-35	-0.270848	0.105	0.139	7.55238e-31
EIF4G3	4.56831e-35	0.115889	0.761	0.719	9.07404e-31
TPM3	5.49664e-35	-0.157848	0.312	0.361	1.0918e-30
NAALADL2	5.90817e-35	-0.30793	0.116	0.15	1.17354e-30
RBM25	6.27644e-35	-0.215791	0.513	0.549	1.24669e-30
NSMAF	8.82691e-35	-0.572597	0.103	0.134	1.75329e-30
AMOTL1	9.2089e-35	0.338413	0.221	0.182	1.82916e-30
TMEM63A	1.10665e-34	0.564858	0.058	0.036	2.19813e-30
LIMS2	1.2285e-34	0.676729	0.052	0.031	2.44018e-30
ENSECAG00000037934	1.24384e-34	-0.658725	0.065	0.091	2.47064e-30
C4BPA	1.29632e-34	-0.620405	0.047	0.071	2.57488e-30
SLC43A2	1.52548e-34	-0.390426	0.092	0.123	3.03006e-30
COL4A5	1.60336e-34	0.638944	0.053	0.032	3.18476e-30
GUCY1A2	1.84523e-34	-0.524389	0.034	0.055	3.66517e-30
MMP2	2.34095e-34	-0.597812	0.072	0.1	4.64983e-30
LIN9	2.64052e-34	0.551901	0.06	0.038	5.24486e-30
ASXL2	2.75536e-34	-0.274696	0.551	0.571	5.47297e-30
SCTR	2.93908e-34	-2.06055	0.003	0.012	5.83789e-30
CECR2	3.76766e-34	0.186141	0.477	0.429	7.48371e-30
VCL	4.00668e-34	0.169365	0.455	0.406	7.95846e-30
ENSECAG00000016730	4.23356e-34	-0.490482	0.1	0.131	8.40912e-30
PUS7	4.63753e-34	0.480169	0.097	0.069	9.21153e-30
ABL1	4.67195e-34	0.191244	0.43	0.383	9.2799e-30
AOPEP	5.12453e-34	-0.224522	0.529	0.558	1.01789e-29
PLOD2	5.1763e-34	0.187682	0.494	0.446	1.02817e-29
RPS6KA2	5.17985e-34	-0.249454	0.398	0.438	1.02887e-29
ATXN7L1	6.00348e-34	0.338167	0.191	0.154	1.19247e-29
JMJD1C	6.32316e-34	0.103806	0.687	0.636	1.25597e-29
ANKRD1	6.5172e-34	-0.530456	0.068	0.094	1.29451e-29
ADIRF	7.1337e-34	-1.28216	0.013	0.027	1.41697e-29
CAT	7.14576e-34	-0.459957	0.138	0.172	1.41936e-29
PRKAG1	7.32074e-34	-0.94892	0.023	0.04	1.45412e-29
SLTM	8.73449e-34	0.189338	0.34	0.294	1.73493e-29
ZDHHC20	1.10844e-33	-0.269146	0.316	0.358	2.20169e-29
FMN1	1.42347e-33	0.70936	0.057	0.036	2.82744e-29
RPL10A	1.47485e-33	-0.547728	0.078	0.106	2.9295e-29
ETFB	1.52274e-33	-0.640444	0.06	0.086	3.02461e-29
MYOM1	1.53529e-33	0.12789	0.756	0.712	3.04954e-29
PLP2	1.56424e-33	0.466244	0.074	0.05	3.10704e-29
KIF1B	1.61878e-33	-0.216003	0.514	0.543	3.21538e-29
RPL7A	1.64214e-33	-0.488734	0.158	0.192	3.26178e-29
RAPGEF1	2.30618e-33	0.289809	0.198	0.16	4.58077e-29
NPTN	2.54361e-33	0.183116	0.403	0.357	5.05238e-29
ABLIM1	2.56301e-33	-0.187818	0.341	0.39	5.09091e-29
ATP5F1B	2.85521e-33	-0.334746	0.354	0.391	5.67131e-29
MYL12A	3.24769e-33	0.202205	0.351	0.307	6.45089e-29
RNF145	3.49746e-33	0.2151	0.212	0.172	6.947e-29
APAF1	4.23188e-33	0.313904	0.173	0.138	8.40579e-29
PELI2	5.20106e-33	-0.371002	0.154	0.191	1.03309e-28
CCDC169	5.33486e-33	-1.45133	0.011	0.024	1.05966e-28
ENSECAG00000037007	5.788e-33	0.724541	0.055	0.035	1.14967e-28
PPM1A	6.01688e-33	0.193396	0.235	0.193	1.19513e-28
MIB1	6.18712e-33	0.11142	0.485	0.429	1.22895e-28
ASB2	6.87136e-33	0.436017	0.148	0.116	1.36486e-28
CILK1	8.20908e-33	0.269702	0.271	0.231	1.63057e-28
ME3	9.35405e-33	-0.571382	0.06	0.084	1.858e-28
WNK1	9.52183e-33	0.141371	0.454	0.403	1.89132e-28
DOCK1	1.08897e-32	-0.319426	0.211	0.249	2.16302e-28
ACSS1	1.19222e-32	-0.829255	0.03	0.048	2.3681e-28
GALNT17	1.21976e-32	0.322514	0.198	0.161	2.42281e-28
HSDL2	1.5778e-32	-0.431406	0.172	0.207	3.13399e-28
TTLL7	1.82814e-32	0.17114	0.44	0.391	3.63123e-28
FAM214A	1.83043e-32	-0.160424	0.741	0.741	3.63578e-28
FAM133B	2.16469e-32	0.226021	0.273	0.232	4.29972e-28
HMOX1	2.28326e-32	-1.08584	0.019	0.034	4.53525e-28
SF3A3	2.38758e-32	-0.529389	0.111	0.142	4.74245e-28
PSAP	2.39645e-32	-0.235893	0.518	0.55	4.76008e-28
YAP1	2.78007e-32	-0.296307	0.29	0.33	5.52206e-28
COX6C	2.79845e-32	-0.524613	0.122	0.153	5.55856e-28
FAM210A	2.98077e-32	0.453353	0.106	0.078	5.92069e-28
TPI1	3.08786e-32	1.09455	0.024	0.011	6.13342e-28
TAF4	3.2464e-32	0.324793	0.14	0.108	6.44832e-28
DTNBP1	3.28571e-32	0.27429	0.217	0.179	6.5264e-28
PTPN3	3.56744e-32	-0.469221	0.106	0.136	7.08601e-28
STK3	5.43932e-32	0.140604	0.599	0.555	1.08041e-27
TMEM64	5.85067e-32	0.48097	0.101	0.074	1.16212e-27
KANSL3	6.58755e-32	0.237355	0.232	0.193	1.30848e-27
PAIP2B	7.1298e-32	0.299974	0.185	0.149	1.41619e-27
PAM	8.06393e-32	-0.527044	0.07	0.096	1.60174e-27
CAMTA1	8.38924e-32	-0.356242	0.179	0.216	1.66635e-27
TMCC2	8.80642e-32	1.05418	0.026	0.013	1.74922e-27
ADK	9.8458e-32	0.121261	0.561	0.509	1.95567e-27
SAMHD1	1.10507e-31	-0.36237	0.28	0.318	2.19501e-27
PGK1	1.14661e-31	0.372035	0.146	0.114	2.2775e-27
DDC	1.33713e-31	1.69728	0.013	0.004	2.65594e-27
URGCP	1.36249e-31	0.304091	0.205	0.168	2.70632e-27
UPK1A	1.50697e-31	-1.5012	0.006	0.016	2.9933e-27
EMC2	1.54076e-31	-0.396757	0.132	0.166	3.06041e-27
PIGA	1.92519e-31	0.341454	0.195	0.159	3.82401e-27
ENSECAG00000037315	2.68776e-31	-0.68871	0.041	0.062	5.33869e-27
PDE1C	2.71094e-31	-0.168974	0.097	0.128	5.38475e-27
AGAP1	2.87044e-31	0.185493	0.348	0.303	5.70156e-27
KIAA0408	3.2035e-31	0.196852	0.317	0.273	6.36311e-27
HOXD9	3.71541e-31	1.22913	0.019	0.008	7.37991e-27
CDK6	3.89659e-31	0.329978	0.201	0.165	7.73979e-27
ARIH1	5.12754e-31	0.144275	0.519	0.471	1.01848e-26
MTCL1	6.16565e-31	0.448216	0.051	0.032	1.22468e-26
HECW2	6.18658e-31	-0.444048	0.073	0.099	1.22884e-26
RPS18	7.32377e-31	-0.493844	0.085	0.112	1.45472e-26
ENSECAG00000036075	7.44618e-31	0.240816	0.233	0.194	1.47903e-26
RAB3IP	8.62663e-31	0.316894	0.164	0.131	1.71351e-26
ENSECAG00000034992	1.02169e-30	2.10222	0.011	0.003	2.02939e-26
LRRC7	1.04241e-30	-1.01716	0.015	0.029	2.07054e-26
ZRANB3	1.10805e-30	0.285257	0.176	0.142	2.20091e-26
CCDC30	1.16878e-30	1.80015	0.015	0.005	2.32155e-26
RPL13A	1.23664e-30	-0.45753	0.109	0.139	2.45634e-26
ASB10	1.35995e-30	0.357318	0.19	0.156	2.70127e-26
SORBS3	1.3655e-30	-1.09033	0.019	0.034	2.7123e-26
ZHX2	1.40461e-30	0.228144	0.265	0.225	2.78998e-26
WNT8B	1.42259e-30	-0.720112	0.034	0.053	2.82568e-26
LMNTD1	1.62588e-30	-0.24315	0.386	0.426	3.22948e-26
PPP1R12A	1.74755e-30	-0.248589	0.435	0.47	3.47117e-26
LDLRAD3	1.75836e-30	0.412553	0.063	0.042	3.49262e-26
RASAL2	1.79231e-30	-0.321214	0.157	0.191	3.56006e-26
ABCC4	1.8095e-30	0.454192	0.093	0.067	3.5942e-26
IQGAP1	1.82164e-30	0.13089	0.314	0.268	3.61833e-26
FGGY	1.86734e-30	0.168193	0.471	0.426	3.70909e-26
CRELD2	2.33508e-30	-1.41094	0.007	0.016	4.63817e-26
CREBBP	2.33745e-30	0.146295	0.498	0.451	4.64287e-26
EGFLAM	2.39637e-30	-0.892471	0.021	0.037	4.75991e-26
PPP1R12B	2.39915e-30	0.117783	0.721	0.671	4.76543e-26
EGFL7	2.41499e-30	-0.74157	0.022	0.038	4.7969e-26
EXD1	2.41951e-30	-0.971179	0.02	0.035	4.80588e-26
TXNL1	2.47824e-30	0.19244	0.407	0.362	4.92253e-26
ARHGAP24	2.50375e-30	-0.376702	0.173	0.208	4.9732e-26
RPL35	2.7836e-30	-0.528986	0.099	0.128	5.52907e-26
ENSECAG00000032790	3.25906e-30	0.298535	0.168	0.135	6.47347e-26
CLIC5	3.62862e-30	-0.413925	0.149	0.182	7.20753e-26
PDZD2	3.9256e-30	-0.355084	0.092	0.12	7.79742e-26
YIPF5	4.02833e-30	-0.49906	0.098	0.127	8.00147e-26
NABP1	4.79243e-30	-0.874774	0.016	0.03	9.5192e-26
ENSECAG00000013800	5.33345e-30	0.273728	0.158	0.125	1.05938e-25
PLA2G7	5.52739e-30	-0.86699	0.024	0.041	1.0979e-25
SRPRA	5.65635e-30	0.42123	0.093	0.067	1.12352e-25
C19orf33	5.86008e-30	-0.794231	0.034	0.053	1.16399e-25
FKBP5	6.15644e-30	-0.122038	0.678	0.729	1.22285e-25
MEGF10	7.44589e-30	0.313416	0.092	0.066	1.47898e-25
DCXR	9.31521e-30	-0.760014	0.037	0.056	1.85028e-25
ENSECAG00000007532	9.99082e-30	0.224033	0.263	0.223	1.98448e-25
KLHDC3	1.11158e-29	-0.887149	0.025	0.041	2.20793e-25
CTNNA3	1.14679e-29	0.103208	0.81	0.782	2.27788e-25
NKIRAS1	1.19165e-29	0.552122	0.066	0.045	2.36698e-25
ENSECAG00000029674	1.24093e-29	-0.973083	0.019	0.034	2.46485e-25
GPD1	1.26153e-29	0.515937	0.073	0.051	2.50577e-25
RIPOR2	1.34944e-29	-0.24915	0.084	0.111	2.6804e-25
HIVEP2	1.36168e-29	-0.259819	0.303	0.343	2.70471e-25
CPXM2	1.43507e-29	0.529685	0.078	0.055	2.85048e-25
CPEB2	1.55806e-29	0.25535	0.191	0.156	3.09478e-25
CASQ2	1.64283e-29	-1.24513	0.008	0.018	3.26315e-25
IDH3A	1.94928e-29	-0.310278	0.243	0.281	3.87185e-25
RNF14	2.11108e-29	0.458351	0.09	0.065	4.19325e-25
MANBA	2.13904e-29	0.334638	0.123	0.094	4.24877e-25
ENSECAG00000040721	2.28497e-29	-1.06719	0.006	0.015	4.53864e-25
ADAMTS12	2.58523e-29	-0.393055	0.083	0.11	5.13505e-25
GRAMD1A	2.75826e-29	0.304225	0.143	0.112	5.47874e-25
LUM	3.169e-29	-0.672943	0.065	0.088	6.29458e-25
IFFO1	3.51701e-29	0.9714	0.025	0.012	6.98584e-25
CALM2	3.54734e-29	0.181843	0.384	0.341	7.04609e-25
SLC49A3	3.70671e-29	-0.55282	0.109	0.138	7.36264e-25
ZBED6	3.97639e-29	0.551288	0.055	0.036	7.89831e-25
SACS	4.03166e-29	0.383418	0.105	0.078	8.00808e-25
MIPEP	4.06704e-29	-0.281896	0.287	0.324	8.07837e-25
ARX	4.08619e-29	0.713001	0.04	0.023	8.11641e-25
NSD1	4.33918e-29	0.1509	0.434	0.388	8.61892e-25
KIF13A	4.48867e-29	-0.28491	0.408	0.442	8.91584e-25
ANKRD28	4.74973e-29	0.148099	0.455	0.411	9.43439e-25
SLCO1C1	5.13625e-29	-1.26984	0.011	0.023	1.02021e-24
GTDC1	5.16303e-29	0.179318	0.362	0.318	1.02553e-24
IFI30	5.17368e-29	-0.648736	0.037	0.056	1.02765e-24
EGFR	5.55176e-29	-0.201987	0.133	0.167	1.10275e-24
PLEKHA5	6.18895e-29	-0.353426	0.374	0.406	1.22931e-24
IPO5	7.03511e-29	-0.411299	0.138	0.17	1.39738e-24
DGAT2	7.46803e-29	-0.75143	0.018	0.033	1.48338e-24
MTG2	7.47457e-29	0.278644	0.168	0.135	1.48467e-24
ENSECAG00000021962	7.58321e-29	-0.293169	0.273	0.31	1.50625e-24
PKD1	8.83377e-29	0.562228	0.064	0.043	1.75465e-24
EXT2	9.42694e-29	0.330146	0.142	0.112	1.87247e-24
GPT	9.45503e-29	-0.602618	0.053	0.075	1.87805e-24
HSPA9	9.63696e-29	-0.463205	0.098	0.126	1.91419e-24
STIMATE	9.80228e-29	-0.325336	0.148	0.182	1.94703e-24
MT-ND5	1.01881e-28	-0.524153	0.068	0.092	2.02366e-24
ANK1	1.04694e-28	0.412382	0.128	0.1	2.07953e-24
OPHN1	1.08163e-28	0.166689	0.385	0.342	2.14845e-24
PLEKHH3	1.15647e-28	0.689234	0.037	0.021	2.29709e-24
CGNL1	1.21591e-28	-0.849965	0.021	0.035	2.41516e-24
ENSECAG00000032154	1.402e-28	0.632571	0.061	0.041	2.78479e-24
IFRD1	1.64269e-28	-0.466352	0.343	0.375	3.26288e-24
CDC34	1.67783e-28	0.275222	0.193	0.159	3.33267e-24
ZC2HC1A	1.77314e-28	-0.51231	0.081	0.107	3.52199e-24
FAM177A1	2.22824e-28	0.226139	0.085	0.061	4.42596e-24
SH3PXD2B	2.4403e-28	0.438551	0.097	0.072	4.84718e-24
CFAP100	2.66124e-28	0.817577	0.04	0.024	5.28602e-24
LMOD2	2.67928e-28	0.137811	0.472	0.422	5.32185e-24
RGS6	3.34634e-28	-0.396551	0.032	0.049	6.64684e-24
TRERF1	3.46716e-28	0.414046	0.063	0.043	6.88683e-24
VKORC1L1	3.55207e-28	0.24275	0.2	0.165	7.05548e-24
CD44	3.55806e-28	-0.583474	0.058	0.08	7.06738e-24
MSL2	3.5706e-28	0.244697	0.196	0.162	7.09227e-24
LANCL1	3.77345e-28	0.478793	0.094	0.069	7.49521e-24
COQ9	3.85874e-28	0.394982	0.111	0.084	7.66461e-24
MFSD11	3.90464e-28	0.388037	0.124	0.096	7.75579e-24
AZIN1	4.16515e-28	0.258533	0.14	0.11	8.27323e-24
TYRP1	4.22242e-28	-1.76419	0.004	0.011	8.38699e-24
C1QC	4.58091e-28	-0.609644	0.022	0.036	9.09907e-24
LRBA	5.15017e-28	-0.292639	0.256	0.294	1.02298e-23
RPL31	5.62871e-28	-0.533047	0.083	0.108	1.11803e-23
COL5A2	6.16838e-28	-0.323439	0.133	0.165	1.22523e-23
SSPN	6.24877e-28	0.179229	0.368	0.325	1.24119e-23
MMP11	6.51173e-28	-0.913249	0.03	0.047	1.29343e-23
ANO10	6.71879e-28	0.262049	0.254	0.218	1.33455e-23
ARPC2	7.88249e-28	-0.458484	0.095	0.123	1.5657e-23
CDYL	8.96062e-28	0.240644	0.211	0.176	1.77985e-23
RSRC2	9.03356e-28	0.249203	0.162	0.129	1.79434e-23
ABCA9	9.08947e-28	-0.240107	0.141	0.174	1.80544e-23
TDRD3	9.41447e-28	-0.230745	0.445	0.477	1.87e-23
CRKL	9.8573e-28	0.398823	0.105	0.079	1.95796e-23
NFYC	1.10333e-27	-0.280883	0.327	0.362	2.19154e-23
TCF20	1.11319e-27	0.32115	0.112	0.085	2.21114e-23
HNRNPR	1.14688e-27	0.211705	0.223	0.186	2.27806e-23
RUNDC3B	1.16337e-27	0.541823	0.06	0.04	2.3108e-23
ATXN7L2	1.19022e-27	-0.746622	0.04	0.059	2.36412e-23
PPIC	1.22606e-27	0.747923	0.033	0.018	2.43533e-23
BAHCC1	1.25231e-27	0.819634	0.029	0.016	2.48746e-23
PECR	1.27274e-27	0.426598	0.054	0.035	2.52804e-23
RELL1	1.35693e-27	-0.552967	0.045	0.065	2.69527e-23
KLF2	1.40569e-27	-0.61744	0.038	0.057	2.79213e-23
MAF	1.40849e-27	0.260873	0.189	0.156	2.79769e-23
PKN2	1.48995e-27	0.140612	0.474	0.43	2.95948e-23
ENSECAG00000000477	1.57494e-27	-0.169793	0.648	0.657	3.12829e-23
OSBP	1.66441e-27	0.50177	0.069	0.048	3.30602e-23
MSS51	1.85391e-27	0.448097	0.086	0.063	3.68242e-23
ITGA3	1.94802e-27	-0.293253	0.251	0.288	3.86935e-23
HSPA8	1.97839e-27	-0.654868	0.055	0.076	3.92967e-23
SLC25A36	2.10821e-27	0.431227	0.234	0.2	4.18753e-23
ALG6	2.26439e-27	0.432212	0.117	0.09	4.49775e-23
S100A6	2.55213e-27	-0.633512	0.039	0.058	5.0693e-23
ZCCHC24	2.91956e-27	0.356341	0.096	0.071	5.79911e-23
CYP2U1	3.01561e-27	0.246712	0.191	0.158	5.9899e-23
KIFAP3	3.39298e-27	0.242465	0.228	0.191	6.73948e-23
RELCH	3.72793e-27	-0.392464	0.196	0.229	7.40478e-23
SUSD4	3.79632e-27	0.521375	0.051	0.033	7.54062e-23
GGH	4.02494e-27	-0.830222	0.018	0.032	7.99475e-23
METTL15	4.03382e-27	0.246546	0.25	0.213	8.01238e-23
DIXDC1	4.06779e-27	-0.321819	0.172	0.206	8.07985e-23
USH1C	4.40584e-27	0.535416	0.08	0.058	8.75132e-23
ENSECAG00000014832	5.67514e-27	-0.686397	0.039	0.058	1.12725e-22
UBALD2	5.71989e-27	1.01014	0.027	0.015	1.13614e-22
PSMB1	5.84772e-27	-0.520318	0.083	0.108	1.16153e-22
KTN1	6.10748e-27	0.119845	0.625	0.578	1.21313e-22
ZBTB1	7.18089e-27	0.267251	0.157	0.126	1.42634e-22
NEURL1	7.67899e-27	0.17256	0.473	0.438	1.52528e-22
SNX29	7.97966e-27	0.222622	0.269	0.232	1.585e-22
HDGFL3	8.00281e-27	-0.58632	0.044	0.064	1.5896e-22
ITGA1	8.4239e-27	-0.532913	0.065	0.088	1.67324e-22
ACSM4	8.86234e-27	0.710797	0.038	0.023	1.76033e-22
HSPE1	1.00366e-26	-0.683908	0.039	0.058	1.99358e-22
CEP83	1.11633e-26	0.241023	0.217	0.182	2.21736e-22
DPYSL2	1.31828e-26	-0.609829	0.05	0.07	2.61849e-22
NSRP1	1.33998e-26	-0.253594	0.322	0.358	2.66161e-22
COL25A1	1.42488e-26	-1.43792	0.003	0.01	2.83023e-22
ENSECAG00000036230	1.45152e-26	1.08904	0.024	0.012	2.88316e-22
TMEM38A	1.5031e-26	0.19016	0.374	0.335	2.9856e-22
BCLAF3	1.67114e-26	-0.395589	0.142	0.172	3.31938e-22
RPSA	1.72636e-26	-0.548275	0.073	0.097	3.42908e-22
HS6ST1	1.77632e-26	0.677205	0.037	0.022	3.52831e-22
SPEN	1.98517e-26	0.136442	0.422	0.379	3.94314e-22
CEBPG	2.0123e-26	0.47388	0.069	0.048	3.99703e-22
ATP6V0A1	2.16897e-26	-0.322088	0.273	0.307	4.30822e-22
ETFA	2.26169e-26	-0.233447	0.406	0.438	4.4924e-22
CWC15	2.37142e-26	0.199235	0.223	0.187	4.71035e-22
ENSECAG00000041143	2.4756e-26	-1.20688	0.005	0.014	4.91729e-22
CPVL	2.56181e-26	-0.724977	0.012	0.023	5.08852e-22
UST	3.16092e-26	-0.568615	0.077	0.101	6.27853e-22
YBX3	3.43615e-26	0.15861	0.471	0.421	6.82523e-22
EXT1	3.55516e-26	0.108038	0.428	0.383	7.06161e-22
SERINC1	3.87979e-26	-0.295593	0.187	0.221	7.70643e-22
ENSECAG00000018554	3.97227e-26	-0.593413	0.053	0.073	7.89012e-22
BZW2	4.55144e-26	-0.273748	0.342	0.374	9.04053e-22
BBX	4.85669e-26	0.169302	0.324	0.284	9.64684e-22
MVB12B	4.897e-26	0.195607	0.217	0.181	9.72691e-22
CLCA2	5.16073e-26	-1.26385	0.005	0.014	1.02508e-21
VGLL2	5.24079e-26	-0.333966	0.11	0.138	1.04098e-21
ALB	5.40461e-26	-0.313486	0.144	0.176	1.07352e-21
TEX9	5.48553e-26	-0.830986	0.014	0.026	1.08959e-21
COL1A2	5.94353e-26	-0.389083	0.061	0.083	1.18056e-21
eca-mir-8995	6.22491e-26	0.474307	0.052	0.035	1.23645e-21
RPS19	6.23552e-26	-0.475587	0.118	0.146	1.23856e-21
PPM1J	6.36549e-26	-0.736458	0.026	0.041	1.26438e-21
AARS2	6.54529e-26	-0.919411	0.019	0.032	1.30009e-21
NUP98	7.21948e-26	-0.286837	0.304	0.337	1.43401e-21
RASA3	7.49602e-26	0.399913	0.099	0.075	1.48893e-21
ANKRD50	8.09621e-26	0.319484	0.066	0.045	1.60815e-21
ZSWIM6	8.62443e-26	0.14152	0.176	0.143	1.71307e-21
IFI6	8.69237e-26	-0.699725	0.054	0.074	1.72657e-21
ADGRL2	8.80637e-26	0.172068	0.178	0.145	1.74921e-21
TRIM2	8.90984e-26	0.424887	0.078	0.056	1.76976e-21
RPS27A	9.86993e-26	-0.420074	0.145	0.174	1.96047e-21
PCMT1	1.01709e-25	0.172842	0.395	0.354	2.02025e-21
ENSECAG00000034085	1.30986e-25	-0.90682	0.024	0.038	2.60178e-21
MAPK10	1.40921e-25	-0.334915	0.069	0.092	2.79912e-21
RPH3AL	1.51768e-25	0.643551	0.034	0.02	3.01457e-21
HIP1R	1.61923e-25	-0.624956	0.051	0.071	3.21628e-21
RTN4	1.70223e-25	0.152007	0.315	0.274	3.38113e-21
DLGAP1	1.77302e-25	-0.608184	0.048	0.068	3.52175e-21
WWTR1	2.09462e-25	-0.263895	0.276	0.311	4.16055e-21
CCDC88A	2.15439e-25	0.174615	0.154	0.123	4.27927e-21
STXBP1	2.19008e-25	0.108864	0.079	0.057	4.35016e-21
UBQLN1	2.24575e-25	0.131968	0.549	0.506	4.46074e-21
WIPF3	2.33169e-25	-0.351156	0.176	0.208	4.63144e-21
EEFSEC	2.34179e-25	0.275875	0.23	0.197	4.65149e-21
LHPP	2.87828e-25	0.36502	0.106	0.081	5.71713e-21
RPS12	2.92182e-25	-0.47509	0.119	0.146	5.80362e-21
ENSECAG00000035480	2.998e-25	-1.85804	0.004	0.012	5.95493e-21
LANCL2	3.02418e-25	-0.260561	0.22	0.255	6.00693e-21
TMSB10	3.54646e-25	-0.945464	0.018	0.031	7.04434e-21
PPP1R3F	3.571e-25	0.811835	0.029	0.016	7.09308e-21
RPS29	3.8613e-25	-0.446537	0.137	0.166	7.6697e-21
BCDIN3D	3.9471e-25	0.771588	0.036	0.022	7.84012e-21
TRAF5	4.02014e-25	-0.664207	0.038	0.056	7.98521e-21
CEMIP2	4.19849e-25	0.167438	0.162	0.131	8.33946e-21
PAQR9	4.59946e-25	-1.02745	0.016	0.028	9.1359e-21
PPP4R3A	4.62347e-25	0.174218	0.246	0.21	9.1836e-21
CRADD	4.81498e-25	0.254047	0.286	0.252	9.564e-21
VPS53	4.87898e-25	-0.350995	0.122	0.151	9.69111e-21
ZAR1L	4.91501e-25	0.431366	0.089	0.066	9.76268e-21
DNER	5.03688e-25	-1.36765	0.005	0.012	1.00048e-20
CHMP4B	5.25221e-25	0.417646	0.092	0.069	1.04325e-20
LRRC38	5.47597e-25	0.895262	0.023	0.012	1.08769e-20
SLC20A1	6.90077e-25	-0.566403	0.052	0.072	1.3707e-20
GREB1L	7.03748e-25	-0.393403	0.134	0.162	1.39786e-20
ANXA2	7.86357e-25	-0.486404	0.068	0.091	1.56194e-20
TOGARAM1	8.46109e-25	-0.347837	0.143	0.172	1.68063e-20
MYBL1	8.4725e-25	-0.918105	0.017	0.029	1.68289e-20
ELP4	9.22165e-25	0.137658	0.483	0.439	1.8317e-20
NR1D2	1.01893e-24	0.135027	0.295	0.256	2.0239e-20
NDUFS2	1.1592e-24	-0.417229	0.153	0.183	2.30251e-20
FGF7	1.16698e-24	-0.589024	0.064	0.085	2.31797e-20
ENSECAG00000034210	1.18195e-24	-1.18976	0.004	0.012	2.34771e-20
LAMA4	1.18499e-24	-0.532827	0.077	0.1	2.35375e-20
PPM1K	1.21264e-24	-0.483262	0.076	0.099	2.40866e-20
PIEZO1	1.24463e-24	0.467845	0.044	0.028	2.4722e-20
RAD51B	1.38708e-24	-0.128069	0.623	0.648	2.75515e-20
DPY19L4	1.41116e-24	-0.451521	0.095	0.12	2.80298e-20
NDUFB9	1.6765e-24	-0.575978	0.072	0.094	3.33003e-20
BCAP31	1.67802e-24	0.411884	0.074	0.053	3.33306e-20
HMCN2	1.85738e-24	-0.437547	0.088	0.113	3.68932e-20
PICALM	1.90982e-24	-0.257957	0.524	0.546	3.79348e-20
PCSK5	1.93927e-24	-0.251193	0.299	0.334	3.85197e-20
RAB8B	1.98458e-24	0.224655	0.25	0.214	3.94198e-20
PLD3	2.01997e-24	-0.595598	0.049	0.068	4.01227e-20
SMAD9	2.20839e-24	-0.542647	0.05	0.069	4.38653e-20
ENSECAG00000006668	2.27877e-24	0.629287	0.069	0.05	4.52632e-20
TPST1	2.61362e-24	0.242929	0.101	0.076	5.19143e-20
SGK1	2.7589e-24	-1.32645	0.015	0.027	5.48e-20
ZGPAT	3.02646e-24	0.483812	0.075	0.054	6.01145e-20
ATAD1	3.0853e-24	-0.307885	0.174	0.206	6.12833e-20
ENSECAG00000017976	3.15477e-24	-0.68705	0.015	0.027	6.26632e-20
SLAIN2	3.27671e-24	0.214294	0.206	0.173	6.50853e-20
HSPD1	3.53348e-24	-0.45824	0.081	0.104	7.01854e-20
NFATC1	3.69378e-24	0.216199	0.241	0.207	7.33696e-20
FNIP1	4.23532e-24	-0.168323	0.709	0.704	8.41262e-20
ZNF574	4.27497e-24	0.881834	0.029	0.017	8.49137e-20
EPB41	4.46322e-24	0.15122	0.474	0.434	8.8653e-20
ENSECAG00000041789	4.66811e-24	-0.703952	0.026	0.041	9.27226e-20
NPDC1	4.71406e-24	-0.820585	0.031	0.047	9.36354e-20
DRG2	5.16783e-24	0.663343	0.034	0.021	1.02649e-19
C5H1orf21	5.25566e-24	-0.159231	0.697	0.703	1.04393e-19
NDUFB8	6.02806e-24	-0.451571	0.113	0.139	1.19735e-19
SIK1	6.26124e-24	-0.808981	0.016	0.028	1.24367e-19
MICAL3	6.59698e-24	0.19871	0.218	0.185	1.31036e-19
NEK7	6.60635e-24	0.146245	0.489	0.448	1.31222e-19
CUL3	6.87529e-24	0.169415	0.304	0.267	1.36564e-19
ETFDH	7.05413e-24	-0.363422	0.177	0.207	1.40116e-19
IDI1	7.06458e-24	0.583397	0.058	0.041	1.40324e-19
TAF2	7.14496e-24	-0.291258	0.301	0.333	1.4192e-19
SESTD1	7.2293e-24	-0.274385	0.264	0.297	1.43596e-19
NF1	7.45946e-24	-0.272799	0.251	0.284	1.48167e-19
ENSECAG00000007633	7.56026e-24	-0.513814	0.057	0.078	1.50169e-19
MAPK14	9.0431e-24	0.184089	0.374	0.334	1.79623e-19
B3GALNT2	9.05154e-24	0.232324	0.305	0.271	1.79791e-19
MAPK6	9.72525e-24	0.31958	0.112	0.087	1.93173e-19
DNTTIP2	9.88348e-24	0.409128	0.086	0.064	1.96316e-19
MNAT1	1.08215e-23	0.123752	0.577	0.535	2.14948e-19
PCMTD1	1.13706e-23	-0.234823	0.355	0.386	2.25854e-19
TNFRSF19	1.2106e-23	0.449779	0.072	0.053	2.40462e-19
PPP1R10	1.2436e-23	-0.385443	0.108	0.135	2.47016e-19
SDHD	1.26573e-23	0.447233	0.091	0.069	2.51411e-19
NUDT4	1.41645e-23	-0.490017	0.065	0.086	2.81349e-19
ENSECAG00000036488	1.4182e-23	0.18786	0.33	0.293	2.81698e-19
DYNC2H1	1.4481e-23	-0.398786	0.124	0.151	2.87637e-19
INO80E	1.57329e-23	0.749833	0.032	0.019	3.12502e-19
NDUFV3	1.60424e-23	-0.399984	0.138	0.166	3.18651e-19
ARID1A	1.71513e-23	0.204403	0.21	0.177	3.40677e-19
WTIP	1.82707e-23	0.448432	0.086	0.065	3.6291e-19
RPS15	1.89908e-23	-0.480383	0.115	0.141	3.77214e-19
GPD2	1.90169e-23	-0.284239	0.279	0.313	3.77732e-19
CSNK1A1	1.95816e-23	-0.209749	0.499	0.523	3.88948e-19
ZNF827	1.98746e-23	-0.321861	0.168	0.198	3.9477e-19
EFCAB11	1.9969e-23	0.410183	0.102	0.079	3.96644e-19
LNPK	1.99871e-23	-0.21246	0.589	0.599	3.97003e-19
ENSECAG00000041158	2.24709e-23	-0.765601	0.02	0.033	4.4634e-19
KLHL33	2.43064e-23	1.27065	0.016	0.007	4.82799e-19
ABLIM2	2.54547e-23	0.276007	0.159	0.131	5.05607e-19
KCTD16	2.59996e-23	0.712023	0.066	0.047	5.16429e-19
CAMSAP2	2.63879e-23	0.149222	0.204	0.17	5.24143e-19
RAPGEF6	2.65022e-23	0.172374	0.288	0.252	5.26413e-19
ENSECAG00000027951	2.8692e-23	-1.32192	0.004	0.011	5.69909e-19
SMARCD3	2.90614e-23	0.485195	0.055	0.038	5.77247e-19
TDG	3.23881e-23	0.257175	0.135	0.108	6.43325e-19
KDM2A	3.32509e-23	0.136328	0.384	0.345	6.60462e-19
MMP16	3.46411e-23	0.399651	0.045	0.029	6.88076e-19
SOBP	3.83359e-23	0.16076	0.341	0.303	7.61467e-19
ENSECAG00000000910	3.84885e-23	-0.652081	0.049	0.067	7.64498e-19
RNF11	4.20339e-23	0.307718	0.144	0.116	8.3492e-19
RPS20	4.38247e-23	-0.384098	0.164	0.193	8.7049e-19
ARFGAP1	4.66831e-23	-1.00051	0.018	0.03	9.27267e-19
RHOT2	5.45014e-23	-0.800432	0.025	0.038	1.08256e-18
NPRL2	5.5264e-23	-1.096	0.011	0.021	1.09771e-18
NDUFS8	5.61145e-23	-0.44605	0.134	0.162	1.1146e-18
KCNK10	5.71868e-23	0.699416	0.032	0.02	1.1359e-18
CD109	5.88934e-23	0.164968	0.306	0.269	1.1698e-18
AGPAT2	6.31838e-23	-0.839529	0.02	0.033	1.25502e-18
FBLN1	6.54833e-23	-1.1202	0.017	0.029	1.30069e-18
SGIP1	6.66664e-23	-0.807856	0.023	0.036	1.3242e-18
AKAP8L	6.75896e-23	0.447399	0.073	0.053	1.34253e-18
NIPA1	6.81135e-23	0.524216	0.053	0.036	1.35294e-18
SAMD12	6.99275e-23	0.195439	0.111	0.086	1.38897e-18
UBE3D	7.55263e-23	0.181581	0.338	0.301	1.50018e-18
GALT	8.23508e-23	-0.683192	0.035	0.051	1.63573e-18
TARDBP	8.44639e-23	0.304785	0.143	0.116	1.67771e-18
RUNX2	8.4794e-23	0.355129	0.082	0.061	1.68426e-18
BANP	9.35907e-23	0.413319	0.095	0.073	1.85899e-18
VGLL4	9.9868e-23	0.203006	0.325	0.292	1.98368e-18
EXPH5	1.13549e-22	0.655653	0.033	0.02	2.25543e-18
SBK1	1.1786e-22	0.583724	0.054	0.038	2.34105e-18
APMAP	1.3922e-22	0.381684	0.102	0.08	2.76533e-18
LAPTM4B	1.44246e-22	0.255422	0.16	0.132	2.86516e-18
ATP1A1	1.45646e-22	-0.561492	0.047	0.065	2.89297e-18
HDAC11	1.48877e-22	0.609491	0.033	0.02	2.95714e-18
EFCAB8	1.66294e-22	0.317157	0.138	0.112	3.30309e-18
DHDH	1.68265e-22	-0.720022	0.039	0.055	3.34225e-18
KIAA0319L	1.79473e-22	0.225088	0.252	0.22	3.56487e-18
TNFAIP8L3	1.92444e-22	1.20957	0.013	0.005	3.82251e-18
DOCK3	2.04638e-22	-0.747078	0.02	0.032	4.06473e-18
ENSECAG00000011256	2.64188e-22	-0.637802	0.044	0.061	5.24757e-18
DPYSL3	2.84113e-22	-0.976197	0.024	0.038	5.64333e-18
ZNF84	2.88589e-22	0.421573	0.076	0.056	5.73225e-18
RPL27	2.97416e-22	-0.549497	0.074	0.095	5.90758e-18
MOCS1	3.0845e-22	-0.429423	0.092	0.116	6.12675e-18
SIMC1	3.44872e-22	0.212739	0.203	0.172	6.8502e-18
CYB5R1	3.55568e-22	-0.373719	0.161	0.189	7.06265e-18
GYG1	3.67097e-22	-0.327339	0.129	0.156	7.29166e-18
SUPT3H	3.70792e-22	0.221815	0.314	0.28	7.36505e-18
RYR3	3.74047e-22	1.07286	0.011	0.004	7.42971e-18
PANK1	3.98985e-22	-0.439215	0.101	0.125	7.92504e-18
SERPINH1	4.36039e-22	0.380871	0.075	0.055	8.66104e-18
RRAD	4.56604e-22	0.88129	0.031	0.019	9.06953e-18
MECOM	4.6122e-22	-0.497348	0.031	0.047	9.16121e-18
FOCAD	4.76712e-22	0.154838	0.244	0.211	9.46893e-18
PSMB5	5.47123e-22	-0.413496	0.114	0.139	1.08675e-17
SMTN	5.7396e-22	-0.626275	0.054	0.072	1.14006e-17
ENSECAG00000017935	6.00914e-22	-0.185215	0.567	0.586	1.1936e-17
NPC1	6.06871e-22	-0.495493	0.071	0.092	1.20543e-17
PCF11	6.18151e-22	-0.365409	0.184	0.212	1.22783e-17
CRIP1	6.45999e-22	-0.741324	0.029	0.043	1.28315e-17
BICRAL	6.85116e-22	0.189843	0.333	0.298	1.36085e-17
RAP1B	6.94801e-22	-0.50141	0.063	0.083	1.38008e-17
PDSS2	7.14276e-22	0.165623	0.292	0.257	1.41877e-17
WDR70	7.17098e-22	0.15615	0.353	0.316	1.42437e-17
ENSECAG00000031117	7.69126e-22	-1.13713	0.009	0.018	1.52772e-17
NHEJ1	8.46832e-22	0.562491	0.049	0.034	1.68206e-17
MEMO1	9.019e-22	0.158725	0.268	0.234	1.79144e-17
RORC	9.03159e-22	-1.10301	0.011	0.02	1.79394e-17
RFX4	9.3616e-22	-1.23915	0.01	0.019	1.85949e-17
BTBD7	9.44552e-22	0.187617	0.224	0.192	1.87616e-17
ENSECAG00000029042	1.05784e-21	-1.42664	0.004	0.01	2.10118e-17
BPGM	1.10793e-21	0.450689	0.064	0.046	2.20067e-17
PDE3A	1.25622e-21	-0.360868	0.065	0.086	2.49522e-17
UOX	1.28733e-21	0.55442	0.061	0.043	2.55703e-17
FERMT2	1.33316e-21	0.120793	0.373	0.335	2.64806e-17
RARB	1.3659e-21	0.228256	0.201	0.171	2.71308e-17
TMEM245	1.44655e-21	0.170374	0.342	0.307	2.87327e-17
PCOLCE	1.52021e-21	-0.790995	0.043	0.059	3.01958e-17
RPL35A	1.53152e-21	-0.368583	0.134	0.16	3.04205e-17
SLC25A17	1.53417e-21	0.28468	0.142	0.116	3.04732e-17
ABI3BP	1.79929e-21	-0.450346	0.076	0.098	3.57394e-17
ENSECAG00000011547	1.90266e-21	-0.455439	0.103	0.127	3.77925e-17
MNS1	2.14275e-21	-0.614537	0.031	0.045	4.25614e-17
ADGRV1	2.1548e-21	-0.915252	0.023	0.036	4.28009e-17
CYRIB	2.53061e-21	0.167097	0.295	0.26	5.02655e-17
IGF2BP2	2.91401e-21	0.677939	0.038	0.024	5.7881e-17
ANO5	2.98428e-21	0.220089	0.285	0.253	5.92768e-17
XKR8	3.07425e-21	-0.602444	0.034	0.05	6.10638e-17
APOLD1	3.08829e-21	-1.56742	0.005	0.012	6.13426e-17
ATP11A	3.13312e-21	0.319104	0.107	0.084	6.22331e-17
RPL22	3.24961e-21	0.158663	0.16	0.131	6.45469e-17
SYCE3	3.42913e-21	-1.13658	0.013	0.023	6.81128e-17
NSD2	3.50987e-21	0.241032	0.138	0.112	6.97165e-17
CEP85	3.64144e-21	0.190577	0.268	0.235	7.23299e-17
PUM1	3.85151e-21	0.109011	0.463	0.424	7.65026e-17
SRSF4	3.94076e-21	0.209681	0.234	0.203	7.82754e-17
CNTNAP4	4.35582e-21	-0.968249	0.011	0.021	8.65196e-17
GATAD2A	4.4044e-21	0.296558	0.098	0.076	8.74846e-17
RANBP3	4.7155e-21	-0.42009	0.15	0.176	9.36639e-17
TAF8	4.79039e-21	0.510474	0.057	0.041	9.51515e-17
ENSECAG00000036016	5.19225e-21	-0.446037	0.083	0.105	1.03134e-16
PPP4R2	5.32403e-21	0.207541	0.232	0.201	1.05751e-16
MGST3	5.52774e-21	-0.37988	0.173	0.2	1.09797e-16
PDIK1L	5.79637e-21	0.820187	0.028	0.017	1.15133e-16
CRYBG3	6.08447e-21	0.143169	0.283	0.248	1.20856e-16
TENT4B	6.27139e-21	0.171201	0.219	0.187	1.24569e-16
RPL3	7.74522e-21	-0.337854	0.082	0.104	1.53843e-16
TCF4	8.18853e-21	-0.227662	0.559	0.585	1.62649e-16
EEPD1	8.55622e-21	-0.20845	0.429	0.456	1.69952e-16
LRP1	8.97259e-21	-0.396613	0.09	0.112	1.78223e-16
CNNM2	9.77264e-21	0.193298	0.3	0.267	1.94114e-16
SDHB	1.09469e-20	-0.238672	0.328	0.358	2.17438e-16
UBIAD1	1.12836e-20	0.687757	0.031	0.019	2.24126e-16
SCAF8	1.15981e-20	0.120604	0.448	0.408	2.30373e-16
PNPLA7	1.19444e-20	-0.304062	0.173	0.201	2.37252e-16
CLIP4	1.2417e-20	-0.421099	0.075	0.096	2.46638e-16
SCP2	1.34783e-20	0.144511	0.275	0.24	2.6772e-16
ABHD12	1.36978e-20	0.255606	0.136	0.111	2.7208e-16
RAB1A	1.65e-20	-0.379176	0.159	0.185	3.2774e-16
CAND1	1.65675e-20	0.203777	0.219	0.189	3.2908e-16
FAM219B	1.7514e-20	0.437981	0.051	0.035	3.47881e-16
GRIP1	1.91901e-20	-0.483568	0.088	0.11	3.81173e-16
TRAF3IP2	2.03406e-20	-0.95295	0.013	0.023	4.04026e-16
CHRM3	2.24235e-20	-1.01633	0.007	0.015	4.45397e-16
WNK2	2.28339e-20	-0.586847	0.031	0.046	4.5355e-16
SYNJ2BP	2.50028e-20	-0.298302	0.175	0.204	4.9663e-16
TTC39B	2.73397e-20	-0.41618	0.092	0.115	5.43049e-16
TNXB	2.74578e-20	-0.621451	0.044	0.061	5.45393e-16
PDE7A	2.77025e-20	0.112973	0.432	0.393	5.50254e-16
NOS1	2.79643e-20	-0.732339	0.027	0.04	5.55455e-16
ARPC1B	2.88128e-20	-0.366798	0.083	0.105	5.72309e-16
UBE2E1	2.90155e-20	0.135782	0.345	0.309	5.76336e-16
ENSECAG00000040373	2.90628e-20	0.620153	0.02	0.011	5.77275e-16
RAD52	3.12311e-20	0.267773	0.122	0.099	6.20344e-16
PDPK1	3.16237e-20	0.192387	0.205	0.175	6.28142e-16
PPP2R5E	3.22746e-20	0.1105	0.411	0.373	6.4107e-16
CD68	3.28999e-20	-1.2063	0.008	0.016	6.53491e-16
TRA2A	3.30119e-20	0.122486	0.341	0.304	6.55715e-16
SLC41A3	3.53885e-20	0.395468	0.117	0.095	7.02921e-16
ENSECAG00000037223	3.56071e-20	-1.2902	0.005	0.011	7.07263e-16
RPL37	3.5627e-20	-0.451462	0.161	0.186	7.07659e-16
ATF1	3.69301e-20	0.254295	0.155	0.128	7.33544e-16
JAZF1	3.81553e-20	-0.327719	0.1	0.123	7.57879e-16
PCDHGA4	4.29779e-20	-0.230369	0.153	0.18	8.5367e-16
EIF4EBP1	4.34455e-20	-0.386975	0.06	0.08	8.62958e-16
EEF1A1	4.45139e-20	-0.360912	0.088	0.11	8.8418e-16
KPNA3	4.50584e-20	0.118681	0.463	0.425	8.94994e-16
C4orf54	4.54977e-20	0.828616	0.039	0.026	9.0372e-16
CATSPER4	5.36453e-20	-0.349136	0.114	0.138	1.06556e-15
KIF21A	5.37051e-20	-0.480844	0.119	0.143	1.06674e-15
BVES	5.39802e-20	0.168746	0.314	0.28	1.07221e-15
ATXN2	5.5114e-20	-0.185365	0.54	0.559	1.09473e-15
CCNY	5.60868e-20	0.14599	0.287	0.254	1.11405e-15
ENSECAG00000037030	5.78753e-20	0.155767	0.136	0.11	1.14958e-15
ATG4C	5.91775e-20	0.148131	0.306	0.272	1.17544e-15
ENSECAG00000033043	6.26938e-20	0.152385	0.369	0.335	1.24529e-15
ENSECAG00000029156	6.27607e-20	0.516869	0.046	0.031	1.24662e-15
GAS2	6.54966e-20	-1.0686	0.009	0.017	1.30096e-15
ENSECAG00000042448	7.10072e-20	-0.759135	0.023	0.035	1.41042e-15
CHIC2	7.19487e-20	-0.336731	0.18	0.207	1.42912e-15
SEMA4D	7.46563e-20	0.322339	0.062	0.045	1.4829e-15
ZMYND8	7.92558e-20	0.213361	0.298	0.266	1.57426e-15
SMARCD1	8.10179e-20	0.301487	0.089	0.069	1.60926e-15
ENSECAG00000020030	8.77617e-20	1.36816	0.012	0.005	1.74321e-15
TES	9.38637e-20	-0.738219	0.022	0.034	1.86441e-15
MALT1	9.82762e-20	-0.264504	0.393	0.416	1.95206e-15
PARVB	9.88076e-20	0.235751	0.197	0.169	1.96262e-15
OSGIN1	1.06449e-19	-1.56417	0.005	0.011	2.11439e-15
UQCRC2	1.11136e-19	-0.298589	0.227	0.255	2.20749e-15
ACTA2	1.19137e-19	-0.946153	0.016	0.026	2.36641e-15
DCAF8	1.1919e-19	-0.258698	0.273	0.302	2.36746e-15
TEKT1	1.28558e-19	0.785346	0.034	0.022	2.55354e-15
ENSECAG00000043222	1.28958e-19	-1.04993	0.01	0.019	2.56149e-15
NAGK	1.40009e-19	-0.469834	0.072	0.091	2.781e-15
ZNF782	1.40031e-19	0.256082	0.173	0.146	2.78144e-15
FAM219A	1.53436e-19	-0.311628	0.115	0.139	3.0477e-15
MAP2K6	1.53981e-19	-0.285275	0.422	0.441	3.05852e-15
HPGDS	1.5684e-19	-0.835063	0.016	0.026	3.11532e-15
DNAJB1	1.61493e-19	-0.566639	0.015	0.025	3.20774e-15
BAX	1.72545e-19	-1.16631	0.008	0.016	3.42726e-15
ZCWPW2	1.73815e-19	0.11887	0.349	0.313	3.45248e-15
PON1	1.77223e-19	-0.868434	0.013	0.022	3.52019e-15
MGST2	1.99051e-19	0.257345	0.164	0.138	3.95374e-15
NDUFB3	2.03671e-19	-0.52737	0.054	0.072	4.04552e-15
ZKSCAN1	2.40031e-19	0.328637	0.113	0.091	4.76774e-15
CEP128	2.45572e-19	-0.158348	0.451	0.479	4.8778e-15
SIRT5	2.48962e-19	-0.339827	0.114	0.138	4.94513e-15
EMCN	2.73631e-19	-0.355175	0.045	0.062	5.43512e-15
EBF2	2.8113e-19	-0.179268	0.087	0.109	5.58408e-15
GCFC2	3.00448e-19	-0.411823	0.11	0.132	5.9678e-15
ITIH5	3.0117e-19	-0.33715	0.099	0.121	5.98215e-15
SETD7	3.0217e-19	-0.325147	0.186	0.213	6.002e-15
ENSECAG00000043339	3.15316e-19	-0.442529	0.093	0.115	6.26312e-15
MAD1L1	3.34748e-19	0.256636	0.108	0.086	6.6491e-15
ENSECAG00000026959	3.40256e-19	0.88478	0.018	0.01	6.75851e-15
MEI4	3.60242e-19	0.27073	0.158	0.132	7.15549e-15
COX14	3.73982e-19	-0.886901	0.015	0.025	7.4284e-15
TMEM120A	4.0345e-19	-0.771369	0.024	0.037	8.01373e-15
ENSECAG00000033500	4.05421e-19	0.34111	0.193	0.167	8.05289e-15
SEPTIN11	4.09723e-19	0.160541	0.194	0.165	8.13832e-15
FABP4	4.10213e-19	-0.31556	0.037	0.052	8.14807e-15
KLHL23	4.26765e-19	0.594768	0.037	0.024	8.47684e-15
FLT1	4.57921e-19	-0.721501	0.029	0.042	9.09569e-15
CHRNA1	4.84906e-19	-0.646137	0.029	0.043	9.63169e-15
ENPP1	4.87495e-19	-0.541956	0.093	0.115	9.68311e-15
FHL2	5.14452e-19	-1.09125	0.007	0.014	1.02186e-14
LAMB2	5.32079e-19	0.123429	0.101	0.079	1.05687e-14
RPL32	5.39518e-19	-0.453138	0.073	0.092	1.07165e-14
MTMR2	5.49434e-19	-0.406084	0.074	0.094	1.09134e-14
PHLDB2	5.73907e-19	-0.494345	0.055	0.072	1.13995e-14
TRAM2	6.01811e-19	0.405829	0.038	0.025	1.19538e-14
ENSECAG00000033323	6.02868e-19	-0.841648	0.012	0.021	1.19748e-14
WFS1	6.09017e-19	-0.721439	0.024	0.036	1.20969e-14
NDUFB11	6.21698e-19	-0.609425	0.052	0.068	1.23488e-14
ENSECAG00000040461	6.61952e-19	-0.941596	0.02	0.031	1.31483e-14
ENSECAG00000003546	6.80204e-19	0.168769	0.192	0.164	1.35109e-14
ZNRF3	7.97441e-19	0.280579	0.166	0.141	1.58396e-14
EPS8	8.27374e-19	-0.497327	0.082	0.103	1.64341e-14
OSBPL2	8.33899e-19	-0.345122	0.143	0.168	1.65637e-14
ITPR1	8.96889e-19	0.12437	0.118	0.095	1.78149e-14
MPC2	9.10853e-19	-0.385629	0.103	0.125	1.80923e-14
ENSECAG00000040969	9.21185e-19	-0.202366	0.345	0.376	1.82975e-14
PNMT	9.35001e-19	-0.529389	0.037	0.052	1.85719e-14
ATP5PO	9.47615e-19	-0.352066	0.16	0.185	1.88225e-14
CHRNA10	9.7106e-19	-1.04087	0.01	0.019	1.92882e-14
RPS26	1.03026e-18	-0.499057	0.067	0.085	2.0464e-14
DIAPH1	1.21182e-18	-0.216698	0.368	0.395	2.40704e-14
AGO4	1.26876e-18	-0.248564	0.358	0.385	2.52013e-14
TUSC3	1.30105e-18	-0.469191	0.042	0.058	2.58428e-14
LY96	1.3267e-18	-0.64239	0.025	0.038	2.63523e-14
CDC14A	1.34162e-18	0.102914	0.36	0.324	2.66486e-14
BBOX1	1.36574e-18	0.34245	0.173	0.148	2.71277e-14
ALS2	1.40447e-18	-0.32311	0.153	0.178	2.78969e-14
EIF4A2	1.50025e-18	0.334084	0.107	0.086	2.97994e-14
DAZAP2	1.52227e-18	-0.650164	0.022	0.034	3.02368e-14
ACY1	1.60428e-18	-0.451212	0.061	0.079	3.18658e-14
GRAMD4	1.65559e-18	0.683455	0.021	0.012	3.2885e-14
ENSECAG00000014673	1.67362e-18	0.51261	0.049	0.035	3.32431e-14
PINK1	1.8647e-18	-0.585218	0.047	0.063	3.70384e-14
THUMPD1	1.89402e-18	0.741077	0.026	0.016	3.76208e-14
ATF4	1.9455e-18	-0.342965	0.151	0.176	3.86435e-14
KLHL40	2.00396e-18	0.616776	0.036	0.023	3.98047e-14
ENSECAG00000010622	2.07059e-18	-0.545583	0.052	0.069	4.1128e-14
RESF1	2.10824e-18	-0.462672	0.085	0.105	4.18759e-14
POLR3GL	2.18593e-18	0.433115	0.053	0.038	4.34191e-14
GMDS	2.19907e-18	-0.289635	0.153	0.178	4.36801e-14
RSF1	2.22986e-18	0.104451	0.401	0.365	4.42917e-14
SLC4A7	2.23136e-18	-0.30011	0.186	0.213	4.43214e-14
PITPNC1	2.28662e-18	-0.113326	0.338	0.375	4.54191e-14
ADORA1	2.29343e-18	1.39571	0.01	0.004	4.55544e-14
ENSECAG00000033017	2.34676e-18	-0.550766	0.042	0.057	4.66137e-14
MYCBPAP	2.3598e-18	-0.575965	0.035	0.049	4.68728e-14
KCNC4	2.50843e-18	-1.09718	0.007	0.014	4.9825e-14
STK35	2.51807e-18	0.365503	0.087	0.068	5.00164e-14
ASB14	2.68036e-18	0.231326	0.194	0.167	5.324e-14
PGRMC2	2.69251e-18	0.382437	0.072	0.055	5.34814e-14
GAS7	2.7333e-18	0.178158	0.097	0.076	5.42914e-14
QRSL1	2.89154e-18	-0.330359	0.085	0.106	5.74347e-14
KDM4B	2.89527e-18	0.368686	0.066	0.049	5.75087e-14
HSP90AA1	3.04033e-18	0.134514	0.396	0.428	6.03901e-14
PLXDC2	3.05451e-18	-0.196986	0.108	0.132	6.06718e-14
ENSECAG00000035242	3.12788e-18	0.311432	0.106	0.085	6.21291e-14
SNX30	3.15709e-18	0.300326	0.081	0.063	6.27092e-14
SORCS2	3.18878e-18	-0.749875	0.026	0.038	6.33388e-14
SOCS7	3.19822e-18	0.455256	0.055	0.04	6.35263e-14
MESD	3.20031e-18	0.403037	0.052	0.037	6.35678e-14
P4HB	3.22915e-18	-0.40087	0.131	0.154	6.41407e-14
HAUS3	3.4715e-18	0.359506	0.059	0.043	6.89545e-14
ENSECAG00000023942	3.5169e-18	0.59621	0.031	0.019	6.98562e-14
ALDH18A1	3.56287e-18	0.482182	0.044	0.03	7.07692e-14
HS2ST1	3.85083e-18	0.275869	0.147	0.123	7.64889e-14
FBXW8	3.89667e-18	0.154739	0.275	0.244	7.73995e-14
VAPB	4.30514e-18	0.20577	0.139	0.115	8.5513e-14
SLC35E3	4.40451e-18	0.417777	0.044	0.03	8.74868e-14
KANSL2	4.42e-18	0.376428	0.07	0.053	8.77944e-14
SLC6A6	4.6139e-18	-0.844847	0.008	0.016	9.1646e-14
NAA50	4.83531e-18	0.170252	0.215	0.186	9.60437e-14
PIAS2	5.09846e-18	-0.195092	0.384	0.413	1.01271e-13
ENSECAG00000034437	5.20359e-18	-1.07178	0.009	0.017	1.03359e-13
COQ10B	5.39741e-18	-0.500207	0.048	0.064	1.07209e-13
FAM161A	5.49153e-18	-0.65861	0.031	0.044	1.09078e-13
BGN	5.51132e-18	-0.882094	0.018	0.028	1.09471e-13
RPL27A	5.51668e-18	-0.379738	0.125	0.147	1.09578e-13
LMNA	5.65747e-18	-0.531941	0.063	0.081	1.12374e-13
ELOB	5.80325e-18	-0.628354	0.049	0.065	1.1527e-13
RACK1	5.81566e-18	-0.384488	0.085	0.106	1.15516e-13
ENSECAG00000032083	5.89471e-18	-1.06753	0.009	0.017	1.17087e-13
RBM24	6.22069e-18	0.117724	0.546	0.512	1.23562e-13
ENSECAG00000034387	6.25901e-18	-0.814552	0.012	0.02	1.24323e-13
CCDC186	6.32673e-18	0.179919	0.164	0.139	1.25668e-13
ENSECAG00000035777	6.57761e-18	1.77076	0.012	0.005	1.30651e-13
ENSECAG00000022851	7.19377e-18	-0.557905	0.053	0.069	1.4289e-13
GAREM1	7.83806e-18	0.161264	0.276	0.242	1.55687e-13
POP1	8.71941e-18	0.536673	0.039	0.026	1.73194e-13
ENSECAG00000043024	8.84323e-18	-1.12978	0.011	0.02	1.75653e-13
TMEM178B	9.26744e-18	-0.836737	0.018	0.028	1.84079e-13
ENSECAG00000030381	9.66296e-18	0.166737	0.292	0.26	1.91935e-13
SORBS2	1.01228e-17	-1.51134	0.005	0.011	2.01069e-13
SLC25A42	1.06095e-17	0.440728	0.058	0.042	2.10737e-13
OPLAH	1.06282e-17	-0.9477	0.01	0.017	2.11108e-13
HOXD8	1.11438e-17	1.33615	0.01	0.004	2.21349e-13
PLAA	1.1233e-17	-0.288656	0.166	0.192	2.23122e-13
TMEM161A	1.13688e-17	0.132337	0.378	0.345	2.25818e-13
F5	1.15404e-17	-0.832917	0.011	0.02	2.29227e-13
PTGER3	1.17636e-17	-0.206165	0.189	0.216	2.3366e-13
BOLL	1.19357e-17	0.344361	0.095	0.076	2.37078e-13
ARHGDIB	1.31237e-17	-0.6292	0.018	0.028	2.60676e-13
MON2	1.34084e-17	-0.263944	0.294	0.321	2.66331e-13
ENSECAG00000001110	1.42139e-17	-0.936587	0.011	0.019	2.82331e-13
ENSECAG00000037198	1.42479e-17	-0.229242	0.2	0.227	2.83006e-13
SARS1	1.44043e-17	0.12283	0.205	0.176	2.86113e-13
ZC3H7A	1.44265e-17	0.18912	0.162	0.137	2.86554e-13
ECM1	1.51341e-17	-0.624935	0.037	0.051	3.00609e-13
CLIC4	1.53556e-17	-0.37163	0.212	0.239	3.05008e-13
MIF	1.54089e-17	-0.69323	0.025	0.037	3.06068e-13
FGL1	1.64822e-17	0.75755	0.014	0.007	3.27385e-13
TK2	1.66693e-17	0.330925	0.056	0.041	3.31102e-13
EFHC2	1.69324e-17	-0.367681	0.08	0.099	3.36328e-13
SLC25A16	1.76223e-17	-0.269212	0.153	0.179	3.50033e-13
FBXO21	1.78206e-17	0.241134	0.152	0.128	3.5397e-13
PEX7	1.7989e-17	0.210864	0.2	0.175	3.57315e-13
RBM6	2.14115e-17	0.103756	0.361	0.326	4.25296e-13
TNKS	2.16079e-17	-0.199858	0.394	0.42	4.29198e-13
TIMM13	2.18295e-17	-0.699157	0.024	0.036	4.336e-13
CYC1	2.22809e-17	-0.372535	0.141	0.165	4.42565e-13
HERC6	2.29899e-17	-0.800447	0.024	0.036	4.56648e-13
SYNC	2.32171e-17	0.308936	0.086	0.068	4.61161e-13
ENSECAG00000031100	2.36057e-17	-0.737223	0.019	0.029	4.6888e-13
FAP	2.48503e-17	-0.448683	0.064	0.081	4.93602e-13
MED27	2.53127e-17	0.171776	0.271	0.243	5.02786e-13
PIP5K1A	2.60279e-17	0.192326	0.156	0.132	5.16993e-13
CUL4A	2.74948e-17	-0.223436	0.291	0.319	5.4613e-13
HNRNPL	2.85751e-17	0.142112	0.388	0.356	5.67588e-13
ENSECAG00000037948	2.88506e-17	-0.95173	0.007	0.014	5.7306e-13
SCFD1	2.94731e-17	-0.278922	0.232	0.259	5.85424e-13
LEPROT	3.06675e-17	-0.510624	0.072	0.09	6.09148e-13
S100A10	3.07813e-17	-0.364025	0.075	0.094	6.1141e-13
CDK8	3.1198e-17	-0.199294	0.38	0.405	6.19686e-13
MARK1	3.28127e-17	-0.608318	0.031	0.044	6.51758e-13
PPP1R3B	3.96264e-17	1.25091	0.011	0.005	7.87099e-13
ENSECAG00000035143	4.00716e-17	-0.718131	0.015	0.024	7.95942e-13
TXN	4.2701e-17	-0.515513	0.05	0.066	8.48171e-13
ENSECAG00000030482	4.31146e-17	-0.809076	0.009	0.017	8.56386e-13
ENSECAG00000032064	4.34178e-17	1.23303	0.011	0.005	8.62408e-13
SLC22A23	4.48786e-17	-0.349497	0.14	0.164	8.91424e-13
FOXP1	4.61414e-17	-0.163593	0.564	0.581	9.16507e-13
MICOS13	4.6434e-17	-0.438426	0.079	0.098	9.22319e-13
ZNF609	4.66937e-17	-0.177627	0.396	0.423	9.27476e-13
PHF14	5.05608e-17	0.104196	0.348	0.313	1.00429e-12
PET100	5.05921e-17	-0.773811	0.021	0.031	1.00491e-12
PRDX2	5.05998e-17	-0.557878	0.058	0.075	1.00506e-12
IFT81	5.16457e-17	-0.408598	0.101	0.122	1.02584e-12
ARHGAP15	5.1927e-17	-0.193847	0.074	0.093	1.03143e-12
ABHD18	5.3103e-17	0.215073	0.16	0.136	1.05479e-12
CLEC16A	5.51599e-17	-0.313751	0.17	0.195	1.09564e-12
NLRC5	5.68112e-17	-0.422287	0.048	0.064	1.12844e-12
SETD3	6.06023e-17	-0.278324	0.155	0.18	1.20374e-12
INTS7	6.0757e-17	-0.387026	0.087	0.107	1.20682e-12
DCUN1D4	6.15117e-17	0.305991	0.088	0.069	1.22181e-12
CNTLN	6.36218e-17	-0.24545	0.202	0.229	1.26372e-12
SELENOF	6.81194e-17	-0.357944	0.107	0.128	1.35306e-12
FAM13A	7.19453e-17	-0.309061	0.178	0.203	1.42905e-12
ENSECAG00000038332	7.31706e-17	-0.477821	0.066	0.084	1.45339e-12
SH3YL1	7.51094e-17	0.656167	0.031	0.02	1.4919e-12
GPR157	7.66721e-17	-0.438979	0.053	0.069	1.52294e-12
CFLAR	7.77685e-17	-0.404822	0.066	0.084	1.54472e-12
VWF	7.9827e-17	-0.917421	0.012	0.02	1.5856e-12
RPS11	7.99328e-17	-0.406392	0.089	0.109	1.58771e-12
SLC66A2	8.13112e-17	0.334072	0.057	0.042	1.61508e-12
CYB5B	8.26717e-17	-0.301412	0.19	0.215	1.64211e-12
ANKS1A	8.32103e-17	0.102693	0.215	0.186	1.65281e-12
RPS2	8.81545e-17	-0.315626	0.128	0.151	1.75101e-12
EOGT	8.91542e-17	-0.809422	0.019	0.029	1.77087e-12
ENSECAG00000019719	9.07295e-17	-0.484821	0.083	0.102	1.80216e-12
HNRNPU	9.57708e-17	0.130896	0.251	0.222	1.9023e-12
AMN1	9.63081e-17	-0.272535	0.123	0.146	1.91297e-12
TSPAN13	9.91549e-17	-0.919094	0.016	0.026	1.96951e-12
ENSECAG00000027699	1.01091e-16	-0.145623	0.509	0.53	2.00797e-12
MRPS6	1.01815e-16	0.110252	0.155	0.13	2.02235e-12
RPL24	1.0195e-16	-0.344325	0.121	0.142	2.02502e-12
FNBP4	1.05324e-16	0.138729	0.224	0.195	2.09204e-12
PTGES	1.09122e-16	-0.836097	0.018	0.027	2.1675e-12
FAM171B	1.10153e-16	-0.304412	0.305	0.329	2.18796e-12
PLOD1	1.13289e-16	0.833709	0.016	0.008	2.25026e-12
SPRTN	1.13322e-16	0.228097	0.124	0.102	2.25091e-12
EPHA7	1.13568e-16	1.4394	0.01	0.004	2.2558e-12
SH3GLB1	1.15364e-16	-0.230345	0.383	0.405	2.29148e-12
BMT2	1.18784e-16	0.159713	0.343	0.313	2.3594e-12
TBC1D15	1.19261e-16	-0.328243	0.138	0.161	2.36888e-12
KLF5	1.27697e-16	0.690611	0.032	0.021	2.53644e-12
FBLN5	1.3e-16	-0.490297	0.06	0.077	2.58219e-12
ENSECAG00000028543	1.32146e-16	0.372421	0.079	0.061	2.62481e-12
USP40	1.32657e-16	0.143012	0.243	0.214	2.63497e-12
BMPER	1.42968e-16	-0.713885	0.027	0.039	2.83978e-12
BBS2	1.43762e-16	-0.667929	0.016	0.026	2.85555e-12
TTN	1.49455e-16	0.105168	0.894	0.886	2.96862e-12
SMYD2	1.57251e-16	0.327317	0.087	0.069	3.12348e-12
DDIT3	1.5935e-16	-0.61875	0.02	0.03	3.16518e-12
RASSF3	1.65682e-16	0.27266	0.126	0.105	3.29095e-12
SFMBT2	1.66661e-16	-0.107899	0.295	0.329	3.31038e-12
DPP7	1.72757e-16	-0.576916	0.036	0.049	3.43148e-12
RPL8	1.78989e-16	-0.361128	0.106	0.126	3.55526e-12
ZNF503	1.82468e-16	0.539175	0.014	0.007	3.62437e-12
BCAP29	1.84999e-16	0.107294	0.284	0.253	3.67463e-12
VIRMA	1.87934e-16	0.147142	0.245	0.216	3.73294e-12
ZC4H2	1.93396e-16	0.296529	0.065	0.049	3.84143e-12
GAB1	1.97287e-16	-0.189566	0.323	0.35	3.91871e-12
AMPD3	1.97411e-16	-0.426555	0.038	0.052	3.92117e-12
NMNAT3	2.0648e-16	-0.205427	0.493	0.508	4.10131e-12
DSTN	2.17154e-16	0.334509	0.067	0.051	4.31334e-12
ENSECAG00000043703	2.17669e-16	0.559038	0.039	0.027	4.32356e-12
HPS1	2.1772e-16	-0.89373	0.018	0.028	4.32458e-12
SP3	2.18842e-16	0.110225	0.336	0.304	4.34686e-12
MRPL52	2.36446e-16	0.473179	0.041	0.029	4.69653e-12
BEST3	2.39704e-16	-0.291166	0.099	0.119	4.76123e-12
RPS28	2.47414e-16	-0.388446	0.104	0.125	4.91439e-12
PALS2	2.57159e-16	-0.305356	0.111	0.133	5.10794e-12
LGR4	2.629e-16	0.126131	0.342	0.311	5.22198e-12
POLR2A	2.66098e-16	0.271995	0.066	0.05	5.28551e-12
DAGLA	2.7555e-16	0.668996	0.031	0.02	5.47325e-12
COX17	2.77021e-16	-0.478619	0.04	0.054	5.50247e-12
CDK14	2.78851e-16	-0.47601	0.062	0.079	5.53881e-12
PATJ	2.82131e-16	-0.378277	0.124	0.146	5.60396e-12
CBFA2T2	2.83016e-16	0.129344	0.359	0.328	5.62154e-12
ENSECAG00000040681	2.83929e-16	0.473317	0.071	0.055	5.63969e-12
MFSD5	2.8665e-16	-0.702851	0.023	0.033	5.69373e-12
ARL4A	3.17628e-16	-0.906998	0.013	0.021	6.30905e-12
KRT10A	3.27782e-16	0.113892	0.224	0.195	6.51074e-12
EEF1A2	3.30504e-16	-0.402288	0.131	0.153	6.5648e-12
ENSECAG00000036269	3.35341e-16	0.177017	0.14	0.117	6.66089e-12
LRPPRC	3.37216e-16	-0.242539	0.297	0.322	6.69812e-12
TPPP	3.42096e-16	0.895133	0.016	0.008	6.79506e-12
HNRNPUL1	3.44947e-16	0.3565	0.066	0.05	6.85169e-12
AOX1	3.47165e-16	-0.292313	0.088	0.108	6.89575e-12
SYNJ2	3.6156e-16	-0.567705	0.019	0.03	7.18166e-12
MAML1	3.71848e-16	0.228779	0.18	0.156	7.38601e-12
ACVR2B	3.76437e-16	0.398759	0.075	0.059	7.47718e-12
CDNF	3.83961e-16	0.241516	0.155	0.132	7.62662e-12
PIGL	4.11467e-16	-0.311678	0.146	0.169	8.17296e-12
C13H7orf50	4.1341e-16	0.331819	0.068	0.052	8.21156e-12
ENSECAG00000023164	4.16267e-16	0.14882	0.244	0.216	8.26832e-12
CELF1	4.24222e-16	0.11477	0.339	0.308	8.42632e-12
ECT2L	4.34721e-16	-0.605253	0.031	0.044	8.63487e-12
ARHGEF11	4.46551e-16	0.206897	0.134	0.112	8.86984e-12
DDO	4.47032e-16	0.404607	0.092	0.074	8.8794e-12
DACH1	4.56476e-16	-0.229306	0.04	0.054	9.06699e-12
HSD17B12	4.59188e-16	0.144398	0.197	0.17	9.12085e-12
TRIM33	4.59237e-16	0.124708	0.303	0.272	9.12182e-12
MYL6B	4.72258e-16	-1.11967	0.036	0.048	9.38047e-12
ISOC2	4.9156e-16	-0.55324	0.035	0.048	9.76385e-12
RPS14	5.27439e-16	-0.338629	0.147	0.169	1.04765e-11
TNK2	5.30314e-16	0.55176	0.034	0.023	1.05336e-11
BTBD9	5.32374e-16	-0.122095	0.554	0.579	1.05746e-11
LDAH	5.35443e-16	-0.375943	0.085	0.104	1.06355e-11
MAN1A1	5.37233e-16	-0.485686	0.062	0.079	1.06711e-11
ARHGAP29	5.38629e-16	-0.387838	0.114	0.134	1.06988e-11
SPATA5	5.59006e-16	0.124303	0.366	0.335	1.11035e-11
GABRA3	5.59555e-16	-0.357424	0.066	0.083	1.11144e-11
CRAT	5.66255e-16	0.249622	0.085	0.068	1.12475e-11
RERG	5.80268e-16	-0.760824	0.011	0.019	1.15259e-11
PSEN1	5.87938e-16	-0.258154	0.203	0.227	1.16782e-11
RAB2A	5.93406e-16	-0.148119	0.558	0.571	1.17868e-11
MOGAT1	6.03995e-16	-0.69778	0.024	0.034	1.19972e-11
ENSECAG00000033502	6.08352e-16	-0.706901	0.027	0.039	1.20837e-11
SMIM12	6.31342e-16	1.04071	0.011	0.005	1.25403e-11
STK38L	6.62696e-16	-0.365587	0.113	0.134	1.31631e-11
MLLT3	6.83873e-16	0.181607	0.126	0.104	1.35838e-11
MN1	6.98188e-16	0.170701	0.263	0.235	1.38681e-11
BCKDHB	7.31742e-16	-0.271873	0.211	0.237	1.45346e-11
APEH	7.34151e-16	-0.808457	0.013	0.021	1.45824e-11
AOC3	7.50736e-16	-0.863024	0.018	0.028	1.49119e-11
NDUFB1	8.49927e-16	-0.880534	0.014	0.022	1.68821e-11
B4GALT1	8.53024e-16	0.402763	0.035	0.024	1.69436e-11
DOCK10	8.74233e-16	-0.270169	0.051	0.067	1.73649e-11
LCAT	9.17682e-16	-0.577584	0.032	0.044	1.82279e-11
SELENOT	9.47393e-16	0.217051	0.138	0.116	1.88181e-11
ENSECAG00000006237	9.48031e-16	0.898322	0.015	0.008	1.88307e-11
CRY2	9.66877e-16	-0.395606	0.114	0.134	1.92051e-11
CTSA	9.73949e-16	-0.446429	0.05	0.065	1.93456e-11
HNRNPA3	9.83844e-16	0.131452	0.181	0.156	1.95421e-11
CPNE3	1.01022e-15	-0.306139	0.164	0.187	2.0066e-11
RILP	1.05044e-15	-0.441254	0.045	0.06	2.0865e-11
RAB3GAP1	1.08493e-15	-0.222066	0.452	0.469	2.15499e-11
YY1	1.13786e-15	0.244213	0.116	0.096	2.26014e-11
AHCTF1	1.16676e-15	0.10443	0.337	0.305	2.31753e-11
DUSP29	1.18577e-15	0.258142	0.144	0.123	2.3553e-11
PON3	1.2685e-15	0.141455	0.38	0.352	2.51962e-11
ENSECAG00000031419	1.34014e-15	0.150265	0.218	0.191	2.66192e-11
CHCHD3	1.40258e-15	-0.114927	0.601	0.616	2.78595e-11
ECH1	1.43411e-15	-0.582527	0.031	0.043	2.84858e-11
TMEM167B	1.46953e-15	0.695752	0.018	0.01	2.91892e-11
PWWP3A	1.48796e-15	0.412046	0.048	0.035	2.95554e-11
YTHDF2	1.49601e-15	0.187414	0.167	0.143	2.97152e-11
PRDM2	1.50037e-15	0.120824	0.374	0.343	2.98019e-11
TFPI2	1.54215e-15	-0.737826	0.035	0.048	3.06318e-11
GSE1	1.56991e-15	0.256312	0.151	0.129	3.11832e-11
SPOP	1.61698e-15	-0.20544	0.243	0.27	3.2118e-11
GSTM4	1.61988e-15	0.913157	0.016	0.009	3.21757e-11
PDE8A	1.80545e-15	0.101803	0.319	0.286	3.58617e-11
ENSECAG00000031784	1.86044e-15	0.477402	0.046	0.033	3.69539e-11
ENSECAG00000042841	1.90064e-15	0.652224	0.026	0.016	3.77524e-11
AMFR	1.90553e-15	0.125227	0.261	0.232	3.78496e-11
AP2A2	2.01435e-15	0.18136	0.139	0.117	4.0011e-11
TMEM243	2.0379e-15	0.23145	0.056	0.042	4.04788e-11
FAT4	2.06361e-15	-0.608123	0.032	0.045	4.09895e-11
TUT7	2.09817e-15	-0.215366	0.3	0.325	4.16759e-11
TRUB2	2.1929e-15	0.526491	0.035	0.024	4.35575e-11
SNAP47	2.2517e-15	0.502319	0.024	0.015	4.47255e-11
SPECC1	2.27707e-15	-0.416507	0.06	0.076	4.52294e-11
UQCR11	2.28352e-15	-0.640336	0.026	0.037	4.53576e-11
MFSD9	2.35945e-15	0.353218	0.054	0.04	4.68657e-11
SLC30A7	2.40689e-15	-0.294178	0.134	0.156	4.7808e-11
BCL2	2.46111e-15	0.18061	0.356	0.325	4.8885e-11
GOLPH3	2.5012e-15	0.118852	0.441	0.408	4.96813e-11
ENSECAG00000041128	2.51239e-15	-0.902441	0.019	0.028	4.99035e-11
ENSECAG00000037149	2.53961e-15	-0.22459	0.311	0.336	5.04442e-11
MYH10	2.58393e-15	-0.501476	0.075	0.092	5.13247e-11
SIPA1L3	2.64931e-15	0.183646	0.1	0.081	5.26232e-11
PIP4K2A	2.75735e-15	-0.326039	0.057	0.073	5.47692e-11
USP32	3.03587e-15	-0.322475	0.298	0.319	6.03016e-11
SP1	3.06375e-15	0.203169	0.135	0.114	6.08553e-11
ENSECAG00000029675	3.09325e-15	0.636429	0.031	0.021	6.14413e-11
RPS23	3.23807e-15	-0.431473	0.088	0.106	6.43178e-11
LIMCH1	3.35648e-15	0.13346	0.765	0.733	6.66697e-11
TMCO3	3.44245e-15	0.380752	0.057	0.043	6.83774e-11
PPP1R3C	3.68322e-15	0.501925	0.052	0.038	7.31599e-11
GPATCH2	3.71284e-15	-0.237026	0.261	0.287	7.37482e-11
RBM33	3.91812e-15	0.103404	0.407	0.374	7.78256e-11
SDHA	3.97751e-15	-0.209856	0.349	0.373	7.90052e-11
FBLN2	4.12475e-15	-0.431973	0.057	0.073	8.19299e-11
MAP4	4.23234e-15	-0.143077	0.751	0.733	8.40671e-11
DMRT2	4.27087e-15	0.410886	0.028	0.018	8.48322e-11
SWI5	4.34907e-15	0.463646	0.04	0.028	8.63856e-11
RNF216	4.55376e-15	0.140697	0.267	0.238	9.04513e-11
SPAG6	4.75586e-15	-1.04128	0.007	0.013	9.44656e-11
AK2	4.78223e-15	0.389762	0.057	0.043	9.49894e-11
TENM1	4.81669e-15	-0.479608	0.037	0.05	9.56739e-11
GSTA3	5.02512e-15	-0.487756	0.048	0.062	9.98139e-11
ENSECAG00000031459	5.10187e-15	-1.29061	0.005	0.01	1.01338e-10
NDUFA8	5.12044e-15	-0.436751	0.081	0.098	1.01707e-10
CIPC	5.24961e-15	0.575854	0.031	0.021	1.04273e-10
RPS5	5.3784e-15	-0.36725	0.088	0.107	1.06831e-10
OR4A2	5.80229e-15	0.270499	0.054	0.04	1.15251e-10
ABCD3	6.07606e-15	-0.194537	0.373	0.396	1.20689e-10
COL6A2	6.09205e-15	-0.566646	0.047	0.061	1.21006e-10
ENSA	6.28683e-15	0.430038	0.064	0.05	1.24875e-10
CISD1	6.37369e-15	-0.214807	0.314	0.34	1.26601e-10
RSBN1	6.42364e-15	0.194548	0.143	0.121	1.27593e-10
ZMYND11	6.43683e-15	0.109768	0.281	0.251	1.27855e-10
TEAD4	6.64105e-15	0.486272	0.044	0.031	1.31911e-10
NUP35	6.74139e-15	0.180204	0.17	0.146	1.33904e-10
ENSECAG00000037611	6.74469e-15	-0.996471	0.007	0.014	1.3397e-10
TNRC18	6.97241e-15	0.204681	0.119	0.099	1.38493e-10
SYNPO2L	7.22193e-15	0.5748	0.037	0.026	1.43449e-10
MRPS2	7.3393e-15	-0.644121	0.021	0.031	1.45781e-10
COG6	7.3589e-15	0.109132	0.246	0.218	1.4617e-10
SNRNP70	7.41607e-15	0.123856	0.347	0.317	1.47305e-10
LAMC1	7.43379e-15	-0.153487	0.379	0.405	1.47657e-10
ENSECAG00000010596	7.5462e-15	0.165447	0.165	0.142	1.4989e-10
ENSECAG00000039827	7.8868e-15	0.868239	0.021	0.012	1.56656e-10
RIC3	7.97871e-15	0.325671	0.066	0.051	1.58481e-10
CAPNS1	8.00552e-15	-0.705039	0.027	0.038	1.59014e-10
GRM8	8.14154e-15	0.377966	0.032	0.021	1.61715e-10
LGALS3BP	8.18637e-15	-0.819334	0.022	0.032	1.62606e-10
CKM	8.58881e-15	0.179084	0.39	0.363	1.706e-10
ENSECAG00000023513	8.95073e-15	0.148544	0.147	0.125	1.77788e-10
MAP7	9.17357e-15	-0.82946	0.008	0.015	1.82215e-10
CBLB	9.41797e-15	0.101114	0.217	0.19	1.87069e-10
PAFAH2	9.48872e-15	0.184887	0.205	0.181	1.88474e-10
SMOC2	9.53882e-15	-0.305245	0.072	0.089	1.8947e-10
ENSECAG00000038525	9.71567e-15	-0.702856	0.02	0.03	1.92982e-10
HS3ST5	1.02177e-14	0.105271	0.442	0.409	2.02955e-10
UBE2Q2	1.02968e-14	-0.457341	0.087	0.104	2.04525e-10
KLHL11	1.0754e-14	0.936939	0.015	0.008	2.13607e-10
PDIA4	1.12851e-14	0.28533	0.078	0.062	2.24156e-10
TYK2	1.26338e-14	-0.246275	0.325	0.348	2.50944e-10
INTS6L	1.29647e-14	-0.518516	0.049	0.063	2.57518e-10
SLC51A	1.30376e-14	0.222346	0.067	0.052	2.58966e-10
NDUFA13	1.31977e-14	-0.273525	0.183	0.207	2.62146e-10
DYRK2	1.3254e-14	0.42842	0.038	0.027	2.63265e-10
FAM217B	1.32917e-14	0.935666	0.011	0.005	2.64014e-10
PLIN5	1.36797e-14	-1.11958	0.01	0.017	2.71721e-10
SYNRG	1.45931e-14	-0.24895	0.244	0.268	2.89862e-10
CTCF	1.48518e-14	0.245744	0.118	0.098	2.95002e-10
GOT1	1.52088e-14	-0.209195	0.269	0.294	3.02092e-10
BHLHE41	1.52505e-14	0.434036	0.04	0.028	3.02921e-10
ECHDC2	1.64466e-14	0.389628	0.069	0.054	3.26679e-10
PRKCH	1.64567e-14	-0.406516	0.043	0.057	3.26879e-10
TFPI	1.67719e-14	-0.547932	0.057	0.071	3.33141e-10
PIR	1.69061e-14	-0.231199	0.258	0.282	3.35806e-10
CAB39L	1.7168e-14	-0.313351	0.133	0.154	3.41008e-10
TMOD4	1.73094e-14	0.297543	0.107	0.089	3.43816e-10
ANO2	1.7418e-14	-0.482688	0.019	0.028	3.45973e-10
CRY1	1.80017e-14	-0.305551	0.167	0.19	3.57567e-10
ATP5MF	1.83366e-14	-0.430479	0.089	0.106	3.64221e-10
TM9SF2	1.99527e-14	-0.186006	0.417	0.438	3.96321e-10
ARHGEF6	2.06926e-14	-0.309408	0.155	0.177	4.11017e-10
ENSECAG00000033160	2.0816e-14	-1.1789	0.006	0.011	4.13469e-10
FRMD4B	2.09134e-14	-0.536601	0.032	0.043	4.15402e-10
ZZZ3	2.09661e-14	0.111956	0.322	0.293	4.1645e-10
MPZL3	2.11088e-14	0.547766	0.035	0.024	4.19284e-10
C1QB	2.23336e-14	-0.427625	0.017	0.025	4.43612e-10
SPPL2B	2.28575e-14	-0.292405	0.16	0.182	4.54018e-10
SDHC	2.40804e-14	-0.205922	0.335	0.36	4.7831e-10
AQP4	2.42948e-14	0.406159	0.108	0.091	4.82567e-10
ESAM	2.44991e-14	-0.77041	0.014	0.022	4.86626e-10
ENSECAG00000043792	2.48502e-14	-0.522329	0.049	0.063	4.93599e-10
PRPF3	2.53586e-14	0.159717	0.17	0.147	5.03697e-10
ROMO1	2.55274e-14	-0.787086	0.015	0.023	5.07051e-10
PPP6C	2.59553e-14	0.220743	0.138	0.117	5.1555e-10
PALMD	2.61132e-14	-0.404472	0.053	0.068	5.18686e-10
MLYCD	2.64527e-14	-0.311862	0.159	0.181	5.25431e-10
ENSECAG00000041634	2.81545e-14	0.614704	0.024	0.015	5.59233e-10
ITSN1	2.93091e-14	0.122234	0.241	0.214	5.82166e-10
SUB1	2.93926e-14	-0.24552	0.235	0.259	5.83825e-10
COQ4	3.08442e-14	0.395695	0.05	0.037	6.12658e-10
HDAC4	3.10176e-14	-0.186834	0.441	0.461	6.16103e-10
CHKA	3.25976e-14	-0.356438	0.098	0.117	6.47486e-10
HNRNPA2B1	3.32776e-14	-0.148766	0.586	0.598	6.60992e-10
EBAG9	3.33344e-14	-0.368632	0.076	0.093	6.62121e-10
KHDC4	3.53794e-14	0.354003	0.052	0.039	7.02741e-10
ENSECAG00000040000	3.57645e-14	-0.583052	0.025	0.035	7.1039e-10
SEMA5A	3.7582e-14	-0.440557	0.053	0.067	7.46492e-10
DNMBP	3.80148e-14	0.283499	0.097	0.079	7.55087e-10
UBXN7	3.80292e-14	0.199897	0.161	0.139	7.55373e-10
PCBP3	3.81495e-14	-0.307884	0.102	0.121	7.57763e-10
SLC25A4	3.8431e-14	-0.233347	0.435	0.452	7.63354e-10
SEMA3C	3.85242e-14	0.206161	0.281	0.252	7.65205e-10
MPC1	3.94853e-14	-0.471552	0.033	0.045	7.84296e-10
DCUN1D1	3.96217e-14	0.132728	0.361	0.332	7.87007e-10
PGM5	4.03026e-14	-0.340469	0.158	0.179	8.00531e-10
ENSECAG00000039396	4.03502e-14	-0.252482	0.215	0.239	8.01476e-10
FAM174A	4.06921e-14	0.296248	0.102	0.084	8.08268e-10
B4GALT6	4.18978e-14	0.615845	0.026	0.017	8.32217e-10
TERF2IP	4.30884e-14	0.250043	0.172	0.151	8.55865e-10
ZFYVE28	4.39973e-14	0.677189	0.025	0.016	8.73919e-10
CCDC112	4.44946e-14	-0.564544	0.03	0.041	8.83797e-10
VASP	4.45808e-14	0.144251	0.109	0.09	8.85508e-10
HUNK	4.7861e-14	0.397742	0.023	0.015	9.50662e-10
GPAT3	4.86044e-14	-0.303913	0.153	0.174	9.65429e-10
YES1	4.94101e-14	-0.364804	0.08	0.097	9.81432e-10
SH3BGRL3	5.21344e-14	-0.696594	0.015	0.023	1.03554e-09
LDLR	5.24475e-14	-0.686654	0.01	0.017	1.04177e-09
SDCBP	5.37823e-14	-0.378318	0.097	0.115	1.06828e-09
LENG8	5.43312e-14	-0.24875	0.195	0.218	1.07918e-09
GARIN5A	5.54118e-14	0.772798	0.022	0.014	1.10065e-09
AQR	5.65972e-14	-0.254971	0.207	0.23	1.12419e-09
MDM2	5.80866e-14	0.201321	0.133	0.113	1.15377e-09
MFHAS1	5.8387e-14	-0.339787	0.038	0.05	1.15974e-09
LNX1	5.83994e-14	-0.348835	0.064	0.08	1.15999e-09
PPFIBP2	5.85239e-14	-0.23428	0.298	0.321	1.16246e-09
B4GALT5	5.91696e-14	-0.229138	0.148	0.17	1.17529e-09
SLC25A33	6.19055e-14	-0.273437	0.125	0.146	1.22963e-09
RPL4	6.47829e-14	-0.410335	0.08	0.097	1.28678e-09
TLE2	6.61279e-14	-0.44462	0.059	0.073	1.3135e-09
CNNM4	7.33156e-14	0.241538	0.089	0.072	1.45627e-09
SPPL3	7.37469e-14	-0.178771	0.327	0.352	1.46483e-09
SPART	7.40785e-14	-0.310375	0.088	0.106	1.47142e-09
GSTP1	7.44001e-14	-0.415904	0.076	0.092	1.47781e-09
ITGA9	7.65772e-14	-0.589649	0.036	0.047	1.52105e-09
ID3	7.70052e-14	-0.481069	0.022	0.031	1.52956e-09
COX6A1	7.71757e-14	-0.564334	0.039	0.052	1.53294e-09
CASP2	7.73986e-14	0.443151	0.048	0.036	1.53737e-09
ACSF2	7.92233e-14	-0.524206	0.03	0.041	1.57361e-09
ERCC8	8.33514e-14	-0.305733	0.19	0.212	1.65561e-09
USP10	8.54281e-14	0.183307	0.14	0.119	1.69686e-09
FAM50A	8.67657e-14	0.323641	0.043	0.031	1.72343e-09
EGLN3	8.68755e-14	-0.724697	0.016	0.024	1.72561e-09
BAAT	8.86556e-14	0.321115	0.054	0.041	1.76097e-09
SIDT2	9.00911e-14	-0.543027	0.034	0.045	1.78948e-09
ART3	9.1985e-14	0.15795	0.258	0.232	1.8271e-09
EHMT1	9.21957e-14	0.104663	0.376	0.345	1.83128e-09
GOLGA4	9.24454e-14	-0.199057	0.442	0.458	1.83624e-09
NELFCD	9.31323e-14	0.580851	0.029	0.02	1.84989e-09
GET1	9.32009e-14	0.351525	0.032	0.022	1.85125e-09
CACNG1	9.35315e-14	0.226171	0.17	0.149	1.85782e-09
ENSECAG00000041422	9.72044e-14	-0.862665	0.009	0.015	1.93077e-09
PSEN2	9.72455e-14	0.201259	0.127	0.107	1.93159e-09
NPC2	9.87478e-14	-0.49315	0.037	0.049	1.96143e-09
RAPGEF5	1.02707e-13	-0.519727	0.024	0.034	2.04006e-09
MYOZ1	1.15389e-13	0.204872	0.131	0.111	2.29197e-09
NIPSNAP2	1.19342e-13	-0.242584	0.192	0.215	2.37048e-09
ATP8B4	1.27763e-13	-0.611081	0.02	0.029	2.53775e-09
ADAMTSL3	1.28341e-13	-0.453186	0.056	0.07	2.54924e-09
EYA1	1.31724e-13	-0.217586	0.356	0.379	2.61642e-09
ARMH3	1.33422e-13	0.122017	0.327	0.299	2.65016e-09
TAPT1	1.373e-13	0.132874	0.272	0.246	2.72719e-09
PGGHG	1.41512e-13	-0.937166	0.014	0.021	2.81085e-09
TOM1L1	1.45083e-13	0.483742	0.046	0.034	2.88179e-09
EIF4B	1.47087e-13	0.179339	0.145	0.125	2.92158e-09
SP100	1.48249e-13	-0.406582	0.036	0.049	2.94468e-09
SPATA7	1.49334e-13	-0.428066	0.067	0.083	2.96622e-09
SH3KBP1	1.5461e-13	0.201636	0.058	0.044	3.07101e-09
TSPAN14	1.57597e-13	0.288458	0.049	0.037	3.13036e-09
DOK7	1.5853e-13	0.379796	0.048	0.036	3.14887e-09
CLU	1.61074e-13	-0.518824	0.051	0.065	3.19942e-09
RAB21	1.61369e-13	-0.290782	0.153	0.174	3.20527e-09
B3GNTL1	1.67891e-13	0.27761	0.111	0.093	3.33483e-09
G3BP1	1.80992e-13	0.106574	0.321	0.293	3.59505e-09
ENSECAG00000036679	1.81086e-13	-1.13783	0.005	0.01	3.59691e-09
SIRT4	1.83299e-13	0.882995	0.013	0.007	3.64088e-09
KIF27	1.88066e-13	0.498236	0.036	0.026	3.73555e-09
OPTN	1.89475e-13	-0.433335	0.075	0.091	3.76355e-09
PRDX6	1.90567e-13	-0.610178	0.028	0.039	3.78523e-09
ENSECAG00000029836	1.90617e-13	-0.260498	0.07	0.086	3.78623e-09
RXRA	1.94687e-13	0.809557	0.014	0.008	3.86707e-09
FOSL2	2.04605e-13	-0.477384	0.035	0.047	4.06407e-09
RPS6KB1	2.05333e-13	0.132974	0.215	0.191	4.07852e-09
CPD	2.08953e-13	-0.412055	0.06	0.074	4.15043e-09
KLHL2	2.10646e-13	-0.355173	0.061	0.076	4.18407e-09
ACTB	2.20896e-13	0.258951	0.065	0.051	4.38766e-09
PSPH	2.27106e-13	0.617466	0.019	0.011	4.511e-09
TMEM38B	2.29214e-13	0.277974	0.126	0.107	4.55288e-09
SLIRP	2.44347e-13	0.273948	0.067	0.053	4.85346e-09
SMARCAL1	2.47718e-13	0.35752	0.065	0.051	4.92042e-09
SEC24A	2.48169e-13	-0.243087	0.248	0.271	4.92939e-09
ZNF692	2.49438e-13	0.37495	0.037	0.027	4.95458e-09
SNX6	2.62997e-13	-0.26862	0.202	0.224	5.2239e-09
ENSECAG00000022376	2.70554e-13	-0.298997	0.192	0.213	5.37401e-09
CFAP210	2.73427e-13	0.406106	0.059	0.046	5.43108e-09
WWP2	2.79677e-13	-0.383289	0.067	0.082	5.55523e-09
ENSECAG00000036167	2.82702e-13	0.432181	0.037	0.027	5.61531e-09
NT5C1B	2.84496e-13	0.314709	0.055	0.042	5.65095e-09
MAGI1	2.98395e-13	0.109717	0.418	0.392	5.92702e-09
NSDHL	3.13473e-13	-0.584408	0.033	0.044	6.22651e-09
ENSECAG00000034476	3.15145e-13	0.343207	0.232	0.212	6.25972e-09
PPP1CC	3.17174e-13	-0.279316	0.158	0.178	6.30002e-09
RGMB	3.18493e-13	0.139811	0.172	0.15	6.32623e-09
RPS25	3.32211e-13	-0.387603	0.105	0.123	6.59872e-09
FAU	3.39017e-13	-0.413417	0.065	0.08	6.7339e-09
LANCL3	3.39323e-13	0.521142	0.016	0.01	6.73998e-09
C14H5orf63	3.52924e-13	-0.464767	0.035	0.047	7.01014e-09
FHIP1A	3.6899e-13	0.100043	0.49	0.461	7.32925e-09
CLK4	4.09659e-13	0.190618	0.177	0.155	8.13706e-09
PDGFC	4.14204e-13	-0.105864	0.212	0.237	8.22734e-09
SATB2	4.26702e-13	0.451591	0.027	0.018	8.47558e-09
SCN1A	4.48275e-13	0.243012	0.211	0.189	8.90409e-09
MDH2	4.51333e-13	-0.276746	0.182	0.204	8.96483e-09
SYCP2	4.68979e-13	0.698224	0.022	0.014	9.31533e-09
SAFB	4.76949e-13	0.101556	0.326	0.298	9.47363e-09
RBPJ	4.8584e-13	-0.106297	0.362	0.387	9.65024e-09
ZNF423	4.99656e-13	0.218353	0.117	0.099	9.92467e-09
TRAPPC8	5.08041e-13	-0.218665	0.208	0.231	1.00912e-08
TRAPPC9	5.1623e-13	0.102743	0.53	0.498	1.02539e-08
TTL	5.2106e-13	0.306812	0.046	0.034	1.03498e-08
STN1	5.21878e-13	-0.331742	0.09	0.107	1.03661e-08
CTNNBL1	5.23683e-13	0.144307	0.204	0.181	1.04019e-08
SASH1	5.24624e-13	-0.296695	0.101	0.119	1.04206e-08
KAZN	5.27209e-13	-0.569938	0.026	0.036	1.0472e-08
ZNF606	5.35536e-13	-0.304729	0.109	0.127	1.06374e-08
PTDSS2	5.43377e-13	0.685313	0.026	0.018	1.07931e-08
ENSECAG00000038306	5.60701e-13	0.138347	0.094	0.077	1.11372e-08
MOCS2	5.79029e-13	0.357061	0.049	0.037	1.15013e-08
C15H2orf49	5.81212e-13	0.271126	0.072	0.058	1.15446e-08
PFKL	5.8441e-13	-0.688035	0.018	0.027	1.16081e-08
SCARB1	6.20246e-13	0.475787	0.035	0.025	1.232e-08
IL7	6.27517e-13	0.26192	0.042	0.031	1.24644e-08
ENSECAG00000038090	6.32772e-13	0.211237	0.128	0.109	1.25687e-08
LMOD3	6.5323e-13	-0.281315	0.472	0.485	1.29751e-08
SDF2	6.57704e-13	0.173506	0.129	0.11	1.3064e-08
ENSECAG00000007419	6.60008e-13	-0.710726	0.016	0.025	1.31097e-08
MRPL34	6.75686e-13	-0.768298	0.018	0.026	1.34211e-08
MXRA8	6.76896e-13	-0.501336	0.045	0.058	1.34452e-08
AKAP6	6.79733e-13	-0.123131	0.672	0.667	1.35015e-08
CAPZA1	6.94457e-13	-0.247081	0.172	0.194	1.3794e-08
FGD4	6.99718e-13	-0.15785	0.22	0.244	1.38985e-08
RBPMS	7.02216e-13	-0.344753	0.211	0.232	1.39481e-08
TRAPPC5	7.04416e-13	-0.470438	0.048	0.061	1.39918e-08
LRRK2	7.19748e-13	-0.310264	0.19	0.211	1.42963e-08
[truncated: 4,911 more rows]

## Sheet: Supplementary Table S4
Supplementary Table S4. Upregulated of DEGs between BF and LD Samples
Gene	p_val	avg_log2FC	pct.1	pct.2	p_val_adj
MYL1	0	1.17858	0.675	0.447	0
TXNIP	0	0.466702	0.582	0.368	0
LDHA	0	1.18723	0.548	0.337	0
PFKFB3	0	1.24622	0.446	0.24	0
ENSECAG00000038112	0	1.20356	0.337	0.141	0
PEBP4	0	1.01186	0.583	0.403	0
EGF	0	1.82856	0.399	0.226	0
MYLK2	0	0.887352	0.532	0.371	0
PGM1	0	1.33678	0.386	0.23	0
HSPA1A	0	0.535602	0.827	0.68	0
ESR1	0	1.07497	0.288	0.144	0
MYOM2	0	0.686889	0.563	0.422	0
GADL1	0	1.31939	0.642	0.505	0
ENSECAG00000030801	0	3.0264	0.153	0.02	0
MYH1	0	1.05276	0.572	0.444	0
ZIC1	0	3.38063	0.133	0.015	0
ADAMTS20	0	0.870646	0.717	0.601	0
SSBP2	0	0.554622	0.81	0.703	0
PPP1R3A	0	0.601426	0.656	0.552	0
AUTS2	0	0.569471	0.845	0.744	0
SOX6	0	0.477281	0.801	0.729	0
ZBTB16	0	0.457444	0.889	0.818	0
ENSECAG00000035037	0	3.35144	0.079	0.008	0
ACTA1	0	0.812442	0.954	0.89	0
ENSECAG00000035305	0	0.360724	0.999	0.999	0
MYBPC2	5.93886668927012e-319	0.887722	0.434	0.305	1.17963709048972e-314
GLOD4	2.74307644060179e-311	0.69507	0.559	0.429	5.44857e-307
ACTN3	3.20454e-289	1.51378	0.167	0.071	6.36518e-285
NUDT3	3.44809e-272	0.611198	0.54	0.416	6.84894e-268
STBD1	2.13426e-269	0.984132	0.245	0.133	4.23928e-265
ASPH	2.46186e-264	0.408424	0.742	0.633	4.88999e-260
PGP	8.84461e-263	1.44244	0.14	0.055	1.75681e-258
SPATS2	3.85693e-260	0.612916	0.559	0.44	7.66101e-256
MGMT	3.46846e-255	1.11012	0.173	0.079	6.88941e-251
DMD	7.05512e-253	0.283308	0.906	0.872	1.40136e-248
ARHGAP18	1.63618e-249	0.671021	0.44	0.316	3.24994e-245
ZIC4	1.13483e-243	4.33361	0.046	0.002	2.25412e-239
ENSECAG00000029267	2.08537e-243	0.34249	0.878	0.832	4.14216e-239
AHCYL2	5.41207e-240	0.59274	0.558	0.449	1.075e-235
MSI2	7.971e-232	0.426652	0.673	0.571	1.58328e-227
ARHGAP26	1.04089e-228	0.498538	0.414	0.287	2.06752e-224
ATP2B2	1.34663e-227	1.16179	0.193	0.102	2.67482e-223
TPM1	2.86168e-226	0.614608	0.631	0.532	5.68416e-222
AHCYL1	4.28035e-223	1.28473	0.171	0.085	8.50206e-219
CCDC85A	1.04056e-222	0.550557	0.199	0.105	2.06686e-218
KLF10	1.8731e-222	1.12034	0.184	0.094	3.72053e-218
HOMER1	1.29769e-220	1.10124	0.208	0.114	2.5776e-216
ATP2A1	1.08412e-205	0.727912	0.372	0.268	2.15338e-201
JADE1	3.45757e-204	1.15638	0.151	0.072	6.86776e-200
ZFAND3	1.11793e-202	0.307646	0.857	0.798	2.22055e-198
JPH1	5.691e-202	0.381334	0.726	0.642	1.1304e-197
ENSECAG00000029526	1.23281e-201	5.25971	0.037	0.002	2.44872e-197
ENOX2	1.3982e-201	0.819927	0.375	0.268	2.77724e-197
LARP1B	4.49642e-199	0.601291	0.405	0.295	8.93124e-195
SYPL2	3.57048e-193	0.757114	0.302	0.202	7.09203e-189
MLXIP	2.0599e-192	0.591214	0.366	0.256	4.09158e-188
SH3RF2	4.73864e-192	0.638842	0.321	0.215	9.41236e-188
CDKAL1	1.84371e-190	0.39113	0.744	0.66	3.66217e-186
NEO1	1.01802e-188	0.544662	0.551	0.451	2.0221e-184
RNPC3	1.85985e-188	0.751205	0.354	0.255	3.69422e-184
EML1	2.77308e-183	0.654154	0.362	0.26	5.50817e-179
ENSECAG00000013060	1.69807e-180	1.50637	0.118	0.052	3.37288e-176
PTPRM	3.18027e-177	0.239202	0.802	0.732	6.31698e-173
SOS2	3.91077e-177	0.489746	0.495	0.391	7.76796e-173
SYNM	1.61006e-175	0.612539	0.365	0.265	3.19807e-171
PDLIM7	1.49458e-174	0.780706	0.324	0.228	2.96869e-170
MTSS1	5.8337e-174	0.508285	0.415	0.309	1.15875e-169
PTPN14	2.40275e-173	0.773212	0.251	0.162	4.77258e-169
PRKRA	8.46075e-173	0.891316	0.202	0.119	1.68056e-168
HOXC6	1.83339e-172	1.10502	0.123	0.056	3.64165e-168
SRRM2	2.53457e-171	0.385062	0.591	0.493	5.03442e-167
ZNF462	3.36532e-171	0.566176	0.424	0.324	6.68454e-167
CXADR	3.6776e-170	1.22176	0.127	0.06	7.30482e-166
SLC37A4	5.13264e-165	0.843021	0.218	0.134	1.0195e-160
TRIM11	1.75267e-163	0.406075	0.601	0.5	3.48133e-159
SNTB1	1.07808e-161	0.425662	0.569	0.464	2.14139e-157
STRBP	6.13259e-158	0.400381	0.585	0.492	1.21812e-153
NEDD4L	7.11238e-158	0.477293	0.538	0.444	1.41273e-153
NR4A1	4.48842e-157	0.901802	0.167	0.094	8.91535e-153
ENSECAG00000035754	5.23675e-155	0.940906	0.252	0.171	1.04018e-150
BIN1	1.22888e-150	0.952171	0.161	0.091	2.44092e-146
PYGM	1.64285e-150	0.434365	0.523	0.425	3.26319e-146
SCN4B	1.28059e-149	0.916627	0.18	0.107	2.54364e-145
CAMK2D	7.3998e-148	0.351721	0.722	0.645	1.46982e-143
MSRB3	3.46019e-147	0.297739	0.806	0.75	6.87299e-143
CARNS1	3.66294e-146	1.15064	0.132	0.069	7.27569e-142
DYSF	2.48674e-145	0.429991	0.555	0.471	4.9394e-141
DAB2IP	2.12147e-144	0.696744	0.291	0.206	4.21388e-140
ANKRD23	2.99492e-141	0.722729	0.242	0.161	5.94882e-137
CAVIN4	9.58238e-141	0.818389	0.185	0.112	1.90335e-136
ENSECAG00000034605	1.62639e-138	1.58292	0.082	0.034	3.23049e-134
PEAK1	3.08884e-138	0.335131	0.616	0.526	6.13536e-134
NFATC3	2.69372e-136	0.423735	0.521	0.434	5.35054e-132
LRRTM3	2.94167e-136	0.437367	0.532	0.44	5.84304e-132
CRIM1	5.80935e-136	0.472967	0.494	0.403	1.15391e-131
SRSF7	2.67477e-134	0.449329	0.33	0.237	5.31289e-130
TLN2	2.78623e-134	0.510499	0.513	0.433	5.53428e-130
C10H19orf47	5.89971e-134	0.605271	0.303	0.219	1.17186e-129
AGL	1.66578e-133	0.390726	0.678	0.61	3.30874e-129
GARRE1	1.17212e-132	0.517697	0.335	0.248	2.32818e-128
ZNF608	4.27354e-131	0.821136	0.203	0.131	8.48854e-127
PPFIA1	4.87715e-131	0.21492	0.826	0.765	9.68749e-127
CLTCL1	2.02453e-130	0.726502	0.216	0.142	4.02133e-126
MBNL1	3.15063e-130	0.217252	0.917	0.885	6.2581e-126
PPP3R1	4.5018e-130	0.375321	0.571	0.485	8.94192e-126
TSPAN8	5.0416e-130	0.946151	0.124	0.065	1.00141e-125
HIPK3	9.5408e-130	0.322343	0.617	0.526	1.89509e-125
BTBD3	1.39947e-129	0.704741	0.162	0.094	2.77977e-125
CAMK2A	4.77592e-129	0.605501	0.291	0.21	9.48641e-125
PHTF2	1.08746e-127	0.439956	0.464	0.373	2.16002e-123
WWP1	1.22723e-127	0.310929	0.678	0.601	2.43764e-123
ENSECAG00000041041	3.63317e-127	0.277963	0.717	0.648	7.21656e-123
PHKA1	1.52674e-125	0.369937	0.643	0.56	3.03257e-121
GPI	1.46385e-124	0.906699	0.151	0.088	2.90765e-120
NEXN	2.61333e-123	0.305033	0.706	0.643	5.19085e-119
DIPK1A	4.59101e-122	0.377799	0.323	0.234	9.11913e-118
TTLL11	9.49044e-121	0.364711	0.558	0.472	1.88509e-116
SDCCAG8	1.3044e-119	0.426884	0.4	0.313	2.59093e-115
MAST4	2.57295e-119	0.231745	0.699	0.616	5.11064e-115
KCNN3	6.34063e-118	0.637946	0.22	0.148	1.25944e-113
KLHL29	1.99116e-117	0.808216	0.173	0.109	3.95504e-113
GAPDH	5.21495e-117	0.37417	0.61	0.529	1.03585e-112
THSD4	3.55964e-116	0.294816	0.721	0.655	7.07051e-112
OSBPL3	4.56394e-116	0.847322	0.142	0.083	9.06536e-112
PCDH7	7.00554e-116	0.479754	0.295	0.214	1.39151e-111
ARHGAP42	4.0785e-115	0.504092	0.154	0.09	8.10113e-111
N4BP2L2	1.02006e-114	0.233037	0.806	0.742	2.02615e-110
KIAA1671	1.34211e-114	1.05962	0.093	0.045	2.66584e-110
NTMT2	4.57704e-114	1.07625	0.153	0.094	9.09138e-110
CASK	9.05663e-112	0.523918	0.307	0.229	1.79892e-107
PBX1	9.70278e-112	0.294212	0.678	0.603	1.92726e-107
ENSECAG00000035298	3.1476e-111	2.54505	0.028	0.004	6.25208e-107
ENSECAG00000029328	3.14804e-111	0.138856	0.963	0.936	6.25295e-107
CCDC13	1.90404e-108	0.42568	0.407	0.327	3.782e-104
BAG3	7.41405e-108	0.526855	0.483	0.407	1.47265e-103
BEND7	7.61145e-108	0.741288	0.129	0.074	1.51186e-103
RBFOX2	9.8112e-108	0.261523	0.774	0.721	1.9488e-103
SUSD1	4.02348e-107	0.451388	0.387	0.309	7.99185e-103
RYR1	7.05408e-107	0.302183	0.676	0.61	1.40115e-102
PIK3C2B	6.57523e-106	0.967459	0.11	0.06	1.30604e-101
MET	5.09512e-105	0.670902	0.172	0.11	1.01204e-100
ZNF638	7.95901e-105	0.249761	0.702	0.639	1.5809e-100
PRKCA	4.72397e-104	0.428188	0.425	0.346	9.38322e-100
SON	1.10352e-103	0.244887	0.661	0.58	2.19193e-99
BACH2	2.34508e-103	0.453018	0.428	0.354	4.65803e-99
DAG1	2.98068e-103	0.41598	0.391	0.311	5.92052e-99
CDH15	3.11088e-103	1.55192	0.049	0.017	6.17915e-99
SETBP1	3.38693e-103	0.248466	0.785	0.731	6.72747e-99
PRKAB1	4.03022e-102	0.396829	0.409	0.328	8.00523e-98
IKZF2	2.20106e-101	0.433246	0.4	0.324	4.37196e-97
PC	1.02958e-100	0.863922	0.106	0.058	2.04506e-96
INTS12	1.03451e-100	0.629416	0.223	0.157	2.05484e-96
PLXNC1	6.52812e-100	0.837628	0.141	0.086	1.29668e-95
PKM	2.45069e-99	0.488093	0.414	0.342	4.8678e-95
EPHX1	1.18764e-98	0.321463	0.504	0.426	2.35901e-94
CAP2	1.56878e-98	0.236346	0.723	0.659	3.11608e-94
KIDINS220	2.1465e-98	0.284965	0.636	0.562	4.26359e-94
ACTG1	2.21747e-96	0.265813	0.453	0.366	4.40456e-92
CTNNA1	7.29549e-95	0.325337	0.478	0.4	1.4491e-90
ILRUN	1.77087e-94	0.362881	0.43	0.353	3.51748e-90
KLHL31	4.96274e-92	0.310054	0.533	0.462	9.85748e-88
EEF2K	8.72568e-92	0.349335	0.412	0.334	1.73318e-87
EIF1	1.38695e-91	0.263515	0.578	0.498	2.7549e-87
CEP85L	9.60939e-91	0.221916	0.78	0.724	1.90871e-86
APOBEC2	1.77748e-90	0.748721	0.14	0.088	3.53061e-86
ATXN1	3.16148e-90	0.243052	0.677	0.601	6.27965e-86
XPR1	6.76259e-90	0.413067	0.306	0.235	1.34325e-85
SELENOW	2.27139e-89	0.434866	0.243	0.175	4.51166e-85
PARD3	2.88031e-89	0.206552	0.784	0.722	5.72115e-85
DEPTOR	3.19717e-89	0.304508	0.477	0.393	6.35055e-85
MACROD1	3.23371e-88	0.619851	0.191	0.132	6.42312e-84
CMYA5	7.99497e-88	0.237775	0.744	0.693	1.58804e-83
ENSECAG00000013962	1.62701e-87	0.691858	0.144	0.092	3.23173e-83
ENSECAG00000032769	1.70521e-87	1.63351	0.039	0.013	3.38707e-83
TBC1D16	2.79731e-87	1.12446	0.07	0.034	5.55629e-83
ENSECAG00000028132	2.80483e-87	0.648496	0.146	0.094	5.57124e-83
MAT2A	3.01746e-87	0.521463	0.376	0.311	5.99359e-83
ARHGEF10L	2.97417e-86	0.742376	0.131	0.082	5.90759e-82
ATL2	3.46281e-86	0.2992	0.595	0.529	6.87817e-82
SGMS1	6.05097e-86	0.382233	0.361	0.29	1.2019e-81
KIAA2026	8.08744e-86	0.356858	0.342	0.268	1.60641e-81
ENSECAG00000039386	2.00537e-85	1.30747	0.049	0.02	3.98326e-81
CNIH1	2.91113e-85	0.298809	0.475	0.396	5.78238e-81
LSM14A	3.51681e-85	0.319616	0.477	0.404	6.98543e-81
DENND1A	2.2186e-84	0.283944	0.575	0.506	4.40681e-80
ST7	2.2632e-84	0.258637	0.656	0.589	4.4954e-80
CASQ1	2.67719e-84	0.971983	0.094	0.052	5.3177e-80
TRPS1	4.53459e-84	0.247669	0.591	0.518	9.00706e-80
SLC25A21	5.01621e-84	0.360267	0.48	0.409	9.96369e-80
ENSECAG00000009162	6.33318e-84	0.458304	0.262	0.196	1.25796e-79
FOXO3	1.45378e-83	0.270424	0.572	0.496	2.88765e-79
ENSECAG00000037336	3.35966e-83	0.417054	0.286	0.219	6.67329e-79
UBE2E3	1.60561e-82	0.488031	0.301	0.237	3.18921e-78
SRL	1.84056e-82	0.563935	0.224	0.164	3.65591e-78
ENSECAG00000043719	6.21367e-82	0.834067	0.1	0.058	1.23422e-77
PADI2	1.01135e-81	1.16733	0.081	0.043	2.00885e-77
CELF2	1.08228e-81	0.168604	0.535	0.457	2.14973e-77
LUC7L3	4.39196e-81	0.230419	0.636	0.563	8.72374e-77
ENO3	1.73372e-80	0.354353	0.404	0.33	3.44369e-76
ENSECAG00000030453	6.41869e-80	3.45279	0.017	0.002	1.27494e-75
CCDC66	3.18539e-79	0.297171	0.504	0.432	6.32714e-75
FSTL5	3.20999e-79	1.31596	0.055	0.025	6.376e-75
ZNF516	5.96501e-79	0.728469	0.113	0.069	1.18483e-74
AMPD1	6.46556e-79	0.363283	0.449	0.381	1.28425e-74
KHDRBS2	6.54831e-79	0.708633	0.109	0.066	1.30069e-74
GATM	7.58827e-79	1.39776	0.047	0.019	1.50726e-74
CADM1	8.20402e-79	0.323103	0.412	0.342	1.62956e-74
PPP3CA	1.40188e-78	0.210806	0.741	0.671	2.78455e-74
DST	7.73971e-78	0.156848	0.867	0.825	1.53734e-73
RFX7	5.59576e-77	0.217379	0.699	0.636	1.11149e-72
PXN	1.05185e-76	0.451551	0.274	0.211	2.08929e-72
CCDC6	2.04201e-76	0.383995	0.313	0.246	4.05604e-72
CEP290	2.09505e-76	0.37698	0.276	0.212	4.1614e-72
DLG2	2.93798e-76	0.364831	0.243	0.18	5.83571e-72
JAK2	3.74002e-76	0.287212	0.472	0.401	7.4288e-72
TCF12	1.01305e-74	0.160771	0.884	0.844	2.01223e-70
PNISR	1.17037e-74	0.18796	0.74	0.674	2.32471e-70
PGAM2	2.31081e-74	0.425381	0.337	0.273	4.58995e-70
TNRC6B	3.8832e-74	0.171681	0.862	0.815	7.71319e-70
MYRFL	1.59693e-73	0.767742	0.117	0.073	3.17199e-69
ARRDC4	1.93724e-73	0.935053	0.096	0.057	3.84794e-69
FBXL17	4.62579e-73	0.192435	0.776	0.725	9.18821e-69
RCL1	2.13717e-72	0.400841	0.303	0.241	4.24506e-68
G0S2	2.44473e-72	1.79263	0.034	0.012	4.85598e-68
PLCD4	6.2312e-72	0.397031	0.327	0.263	1.2377e-67
ZRSR2	1.01446e-71	0.538311	0.153	0.104	2.01501e-67
TBC1D4	2.34503e-71	0.1917	0.736	0.682	4.65794e-67
ENSECAG00000042694	3.56063e-71	0.197839	0.527	0.444	7.07248e-67
PRELID3A	5.07618e-71	0.661246	0.103	0.062	1.00828e-66
LDB3	1.12868e-70	0.22417	0.683	0.623	2.24191e-66
PDZRN3	2.29284e-70	0.111415	0.811	0.743	4.55426e-66
RSU1	6.42903e-70	0.368643	0.275	0.213	1.277e-65
TNPO1	1.01041e-69	0.304548	0.418	0.352	2.00698e-65
CACUL1	6.02352e-69	0.368726	0.299	0.238	1.19645e-64
MRTFA	9.22077e-69	0.284364	0.392	0.325	1.83152e-64
SNX24	1.49352e-68	0.396648	0.238	0.18	2.96658e-64
LARGE1	3.52722e-68	0.306737	0.457	0.393	7.00612e-64
ETV6	7.93597e-68	0.346284	0.185	0.131	1.57632e-63
RIOK2	8.46183e-68	0.36508	0.307	0.244	1.68077e-63
LNPEP	9.8272e-68	0.303171	0.424	0.359	1.95198e-63
ADAMTSL1	1.13747e-67	1.35746	0.04	0.016	2.25935e-63
GRIP2	1.26341e-67	0.555652	0.185	0.134	2.50952e-63
KLF8	1.56231e-67	0.62266	0.114	0.073	3.10322e-63
ST3GAL6	3.79106e-67	0.233766	0.545	0.476	7.53018e-63
NUDCD3	1.43843e-66	0.306167	0.389	0.324	2.85716e-62
TMEM132A	3.75831e-66	0.338272	0.296	0.235	7.46514e-62
NKAIN2	3.97504e-66	0.334701	0.294	0.233	7.89561e-62
CTBP2	4.25737e-66	0.401756	0.306	0.246	8.45642e-62
ENSECAG00000028733	7.15489e-66	2.11616	0.026	0.008	1.42118e-61
ZNF24	9.33785e-66	0.558107	0.167	0.119	1.85478e-61
TP63	1.71651e-65	0.198898	0.606	0.535	3.4095e-61
NFIX	2.03404e-65	0.326193	0.332	0.27	4.04022e-61
SSBP3	2.18311e-65	0.383375	0.27	0.212	4.3363e-61
LMO7	3.12668e-65	0.270374	0.562	0.506	6.21052e-61
SND1	7.9679e-65	0.27603	0.34	0.276	1.58266e-60
TRIB1	1.10282e-64	1.21089	0.048	0.022	2.19053e-60
AVEN	2.46961e-64	0.467027	0.201	0.149	4.90539e-60
RFX3	3.15594e-64	0.471663	0.398	0.339	6.26865e-60
DPF3	3.31069e-64	0.269107	0.439	0.376	6.57602e-60
ZFAND6	3.42244e-64	0.286944	0.424	0.36	6.798e-60
TLE4	5.08914e-64	0.323785	0.374	0.31	1.01086e-59
C5H1orf112	1.14323e-63	0.473062	0.185	0.135	2.27081e-59
SDR16C5	1.8557e-63	0.721756	0.096	0.059	3.68597e-59
CHD7	2.00594e-63	0.292611	0.274	0.215	3.98439e-59
VGLL3	2.40457e-63	0.685091	0.089	0.054	4.7762e-59
ENSECAG00000013767	2.52606e-63	2.85063	0.016	0.003	5.01751e-59
PDE4B	4.28892e-63	0.337075	0.436	0.375	8.51908e-59
ENG	4.95837e-63	0.546021	0.157	0.11	9.84882e-59
FARP1	6.01409e-63	0.343406	0.29	0.229	1.19458e-58
STIM1	7.408e-63	0.275412	0.432	0.367	1.47145e-58
CCDC88C	9.38717e-63	0.466165	0.168	0.12	1.86457e-58
GLUL	1.01593e-62	0.46712	0.274	0.22	2.01795e-58
FBXW11	1.76851e-62	0.271264	0.434	0.37	3.5128e-58
ARID1B	2.89855e-62	0.165493	0.837	0.791	5.75738e-58
VAMP1	6.04353e-62	0.497807	0.155	0.109	1.20043e-57
ENSECAG00000040598	1.20165e-61	0.333474	0.437	0.377	2.38683e-57
AHDC1	1.22898e-60	0.75572	0.104	0.067	2.44111e-56
ZFHX3	2.7425e-60	0.361511	0.28	0.224	5.44742e-56
FLCN	2.84534e-60	0.312777	0.277	0.217	5.6517e-56
DNAI3	3.68144e-60	1.08727	0.041	0.018	7.31245e-56
MRTFB	5.5076e-60	0.217352	0.576	0.517	1.09397e-55
NETO2	1.02684e-59	0.590873	0.112	0.073	2.03962e-55
SLC22A16	1.06911e-59	0.447414	0.226	0.174	2.12357e-55
OLA1	1.39736e-59	0.34141	0.28	0.223	2.77558e-55
CLOCK	1.56011e-59	0.340874	0.278	0.221	3.09885e-55
ERC1	1.84654e-59	0.200549	0.584	0.518	3.66778e-55
E2F3	2.57865e-59	0.592651	0.139	0.097	5.12198e-55
TCF7L2	4.81312e-59	0.220567	0.457	0.393	9.5603e-55
NFE2L1	6.77226e-59	0.965236	0.059	0.031	1.34517e-54
KAT6B	8.53892e-59	0.176959	0.703	0.646	1.69609e-54
MYOT	1.7589e-58	0.239324	0.647	0.599	3.4937e-54
WFDC1	7.03912e-58	1.73057	0.019	0.004	1.39818e-53
LMOD1	1.27798e-57	1.14782	0.042	0.019	2.53845e-53
PCYOX1	1.34675e-57	0.720288	0.084	0.051	2.67505e-53
GTPBP4	1.43619e-57	0.343824	0.271	0.215	2.85271e-53
MYO9A	3.00754e-57	0.211607	0.485	0.42	5.97388e-53
ANO6	4.02341e-57	0.193747	0.528	0.465	7.99169e-53
ADCY9	9.33592e-57	0.281181	0.452	0.395	1.85439e-52
UMAD1	1.09269e-56	0.281239	0.288	0.231	2.17041e-52
EHBP1	1.45811e-56	0.159287	0.764	0.708	2.89624e-52
ANKRD11	1.6836e-56	0.217944	0.515	0.452	3.34413e-52
EIF5	1.79901e-56	0.261329	0.295	0.236	3.57336e-52
TMEM182	3.26447e-56	0.268643	0.437	0.38	6.48422e-52
JPH2	6.08134e-56	0.467007	0.226	0.177	1.20794e-51
AAK1	9.00529e-56	0.271316	0.4	0.342	1.78872e-51
ZFPM2	9.55157e-56	0.217381	0.194	0.143	1.89723e-51
PTBP2	2.82013e-55	0.233962	0.416	0.354	5.60163e-51
FEZ2	4.24229e-55	0.553935	0.122	0.083	8.42646e-51
SYDE2	5.59129e-55	0.793629	0.047	0.023	1.1106e-50
IMPA2	1.40519e-54	0.475311	0.14	0.099	2.79114e-50
DOK5	1.83889e-54	0.313294	0.377	0.321	3.65258e-50
WWOX	2.26193e-54	0.288968	0.509	0.456	4.49288e-50
ERI3	2.8077e-54	0.414828	0.204	0.157	5.57694e-50
GNAQ	3.84154e-54	0.187458	0.567	0.506	7.63045e-50
BBS9	4.91679e-54	0.555765	0.111	0.074	9.76623e-50
EFNB2	7.46331e-54	0.517326	0.053	0.027	1.48244e-49
SLC7A8	7.64255e-54	1.09543	0.047	0.023	1.51804e-49
UACA	1.1001e-53	0.259884	0.34	0.283	2.18514e-49
IGFBP5	1.33437e-53	1.21855	0.035	0.015	2.65046e-49
PPP1R27	2.5692e-53	0.423082	0.327	0.274	5.1032e-49
CAPZB	3.56507e-53	0.378563	0.232	0.183	7.08131e-49
PHF20	6.27041e-53	0.286074	0.291	0.236	1.24549e-48
TSHZ1	6.81285e-53	0.432725	0.193	0.146	1.35324e-48
CDKL1	1.10871e-52	1.52095	0.025	0.009	2.20222e-48
SMAD3	1.24822e-52	0.337222	0.255	0.203	2.47934e-48
ELL2	1.95897e-52	0.488146	0.133	0.094	3.89111e-48
ENSECAG00000043269	3.41777e-52	2.00875	0.02	0.006	6.78872e-48
HNRNPM	4.18179e-52	0.282056	0.363	0.307	8.30628e-48
ZHX3	4.20634e-52	0.305191	0.306	0.251	8.35505e-48
JUN	4.50045e-52	0.363111	0.199	0.152	8.93924e-48
LRRTM4	8.0238e-52	1.7502	0.019	0.005	1.59377e-47
LATS2	2.61859e-51	0.304296	0.259	0.207	5.20131e-47
IL20RB	4.17446e-51	0.273102	0.36	0.305	8.29174e-47
ARHGAP6	5.80109e-51	0.444879	0.169	0.125	1.15227e-46
ZNF704	1.06387e-50	0.170298	0.719	0.666	2.11316e-46
FOS	1.076e-50	0.779195	0.061	0.034	2.13725e-46
AGTPBP1	2.00239e-50	0.278235	0.271	0.217	3.97734e-46
AGO2	2.13123e-50	0.368245	0.232	0.184	4.23325e-46
RHOBTB3	2.3592e-50	0.334467	0.217	0.168	4.68608e-46
MTARC1	3.36048e-50	0.378792	0.226	0.178	6.67492e-46
PHF21A	6.25406e-50	0.224319	0.428	0.369	1.24224e-45
ENSECAG00000028255	7.28272e-50	1.61458	0.023	0.008	1.44657e-45
ENOX1	7.72892e-50	0.548587	0.134	0.096	1.53519e-45
TOB1	1.00938e-49	0.396208	0.274	0.226	2.00493e-45
ENSECAG00000036759	1.23823e-49	0.554624	0.131	0.093	2.4595e-45
TECR	6.26616e-49	0.403908	0.205	0.159	1.24465e-44
NR3C2	9.98937e-49	0.16873	0.679	0.621	1.98419e-44
PPP6R2	1.35978e-48	0.327231	0.233	0.184	2.70092e-44
PLCG2	1.63518e-48	0.940803	0.028	0.011	3.24796e-44
TMLHE	3.16838e-48	0.632156	0.086	0.055	6.29335e-44
SMG1	4.81976e-48	0.280627	0.292	0.24	9.5735e-44
CSMD1	5.95449e-48	1.13069	0.184	0.147	1.18274e-43
TACC2	1.18943e-47	0.20477	0.558	0.508	2.36256e-43
IER3	2.67138e-47	1.01707	0.057	0.032	5.30617e-43
TM6SF1	3.82786e-47	0.463824	0.184	0.142	7.60327e-43
AKAP7	9.23964e-47	0.307599	0.343	0.292	1.83527e-42
UBE2G1	1.55983e-46	0.112659	0.802	0.753	3.09828e-42
HSPA6	1.83309e-46	1.98165	0.016	0.004	3.64108e-42
FAM186A	1.91402e-46	0.625489	0.071	0.043	3.80181e-42
ENSECAG00000016358	2.58377e-46	0.223462	0.45	0.393	5.13215e-42
HACD1	2.81522e-46	0.502976	0.129	0.092	5.59187e-42
PPP1R37	3.55616e-46	0.73866	0.055	0.031	7.06361e-42
HIVEP1	5.71915e-46	0.308282	0.244	0.196	1.136e-41
PRRC2C	8.65358e-46	0.203612	0.445	0.386	1.71886e-41
ZFHX4	9.17569e-46	0.217247	0.416	0.36	1.82257e-41
PLXNA2	9.39149e-46	0.399944	0.163	0.122	1.86543e-41
TCF7L1	1.13169e-45	0.347981	0.112	0.077	2.24788e-41
SLC24A3	1.3848e-45	0.366673	0.052	0.029	2.75063e-41
INPP5A	1.76254e-45	0.334218	0.241	0.194	3.50094e-41
CA14	2.65224e-45	0.44442	0.171	0.131	5.26814e-41
RCOR1	2.73614e-45	0.261188	0.332	0.279	5.4348e-41
NR6A1	3.18268e-45	0.299221	0.346	0.296	6.32175e-41
MTUS1	7.16831e-45	0.194468	0.548	0.488	1.42384e-40
SAMD8	8.00133e-45	0.33988	0.232	0.186	1.5893e-40
FOXN3	2.20072e-44	0.152096	0.603	0.551	4.37128e-40
LIMA1	3.52077e-44	0.335445	0.132	0.095	6.99331e-40
SIM1	6.73059e-44	0.890522	0.059	0.035	1.3369e-39
CDK5RAP2	9.37278e-44	0.398788	0.157	0.119	1.86172e-39
GNB1	9.77374e-44	0.219384	0.305	0.252	1.94136e-39
MYL11	1.4424e-43	0.105744	0.676	0.609	2.86503e-39
MEF2A	1.82642e-43	0.193647	0.489	0.435	3.62781e-39
PRKAB2	1.87529e-43	0.785719	0.067	0.041	3.72488e-39
DOCK4	2.28296e-43	0.250129	0.426	0.376	4.53465e-39
KCNMA1	2.87137e-43	0.258158	0.386	0.336	5.7034e-39
EBF3	3.31471e-43	0.205343	0.257	0.206	6.584e-39
GRN	3.45611e-43	0.109593	0.661	0.591	6.86486e-39
RERE	5.0021e-43	0.135899	0.683	0.622	9.93566e-39
SAMD4A	6.7239e-43	0.157469	0.639	0.586	1.33557e-38
YWHAE	7.15309e-43	0.224498	0.352	0.3	1.42082e-38
SCN1B	7.22842e-43	1.49029	0.024	0.009	1.43578e-38
SUFU	1.02398e-42	0.406985	0.157	0.119	2.03394e-38
CREBZF	1.05022e-42	0.295089	0.211	0.167	2.08606e-38
CUX1	1.431e-42	0.21012	0.485	0.43	2.84239e-38
SLC16A5	1.67637e-42	1.40324	0.023	0.009	3.32977e-38
CUL1	1.96656e-42	0.249826	0.362	0.311	3.90617e-38
KBTBD12	2.0227e-42	0.119671	0.694	0.634	4.01768e-38
TTC34	3.69206e-42	1.61123	0.022	0.008	7.33354e-38
ALDOA	1.25734e-41	0.192967	0.454	0.398	2.49745e-37
ALDH9A1	1.34909e-41	0.22243	0.373	0.32	2.6797e-37
ZXDC	2.64468e-41	0.328688	0.255	0.211	5.25312e-37
MAMSTR	2.90395e-41	1.07502	0.032	0.015	5.76811e-37
PECAM1	3.19516e-41	0.238791	0.276	0.229	6.34655e-37
MPRIP	6.0686e-41	0.243886	0.293	0.244	1.20541e-36
HOXC8	6.17469e-41	0.85801	0.041	0.022	1.22648e-36
SLC47A1	8.63096e-41	1.01121	0.04	0.021	1.71437e-36
HNRNPDL	1.32004e-40	0.126542	0.58	0.523	2.622e-36
NRDC	1.32367e-40	0.196641	0.417	0.364	2.62921e-36
MAP4K3	1.70708e-40	0.157535	0.664	0.615	3.39077e-36
RAP1GDS1	4.01912e-40	0.251561	0.237	0.191	7.98319e-36
SH3PXD2A	4.36738e-40	0.38177	0.159	0.121	8.67493e-36
ALDH1A1	9.83845e-40	0.292946	0.331	0.283	1.95421e-35
ENSECAG00000032719	1.15775e-39	0.377528	0.155	0.118	2.29964e-35
TNS1	1.34942e-39	0.183394	0.398	0.343	2.68036e-35
SYPL1	1.96546e-39	0.200002	0.395	0.343	3.90399e-35
CHRDL2	2.10753e-39	1.89164	0.019	0.007	4.18618e-35
ANKS1B	2.62063e-39	0.454451	0.115	0.083	5.20535e-35
PI15	3.15176e-39	1.58714	0.019	0.006	6.26034e-35
CDK12	3.74345e-39	0.259159	0.305	0.257	7.43562e-35
CDK16	4.58104e-39	0.842084	0.047	0.027	9.09932e-35
BAZ1B	6.02759e-39	0.208471	0.345	0.296	1.19726e-34
MORF4L2	6.13962e-39	0.247791	0.246	0.2	1.21951e-34
SIL1	2.83428e-38	0.332699	0.247	0.205	5.62973e-34
ENSECAG00000035716	3.40938e-38	2.6121	0.01	0.002	6.77205e-34
ENSECAG00000043454	3.9902e-38	0.779472	0.034	0.017	7.92574e-34
BRD2	4.06676e-38	0.249675	0.25	0.206	8.0778e-34
CTDSP2	4.26803e-38	0.344698	0.158	0.122	8.47758e-34
FANCC	4.27113e-38	0.384682	0.105	0.075	8.48374e-34
GUCY2C	5.57182e-38	0.28575	0.254	0.209	1.10673e-33
CASTOR2	7.08588e-38	0.391752	0.132	0.098	1.40747e-33
RNF139	1.41536e-37	0.429741	0.137	0.103	2.81134e-33
ITFG1	1.50478e-37	0.170401	0.621	0.569	2.98895e-33
ENSECAG00000006098	2.00257e-37	0.75314	0.05	0.029	3.9777e-33
MAP3K4	2.05951e-37	0.349195	0.194	0.155	4.09079e-33
ZEB1	2.91e-37	0.135256	0.572	0.518	5.78014e-33
ENSECAG00000032384	3.79554e-37	0.877986	0.037	0.019	7.53909e-33
RBM4B	4.53949e-37	0.707001	0.049	0.029	9.0168e-33
PRPF4B	5.09686e-37	0.171314	0.339	0.288	1.01239e-32
WNT9A	6.08175e-37	1.15575	0.022	0.009	1.20802e-32
FHL3	8.1494e-37	0.588928	0.078	0.052	1.61872e-32
SREK1	1.00959e-36	0.222742	0.34	0.292	2.00536e-32
EMP2	1.05965e-36	0.779764	0.051	0.03	2.10477e-32
GRAMD2A	1.44784e-36	1.42034	0.019	0.007	2.87585e-32
MITF	2.50193e-36	0.116126	0.765	0.719	4.96959e-32
COBL	2.77025e-36	0.216547	0.379	0.331	5.50254e-32
FIGN	2.93659e-36	0.194286	0.479	0.427	5.83296e-32
APH1A	4.2198e-36	0.302449	0.222	0.181	8.38178e-32
PYGO1	6.54658e-36	0.374292	0.166	0.13	1.30035e-31
DUSP1	7.12986e-36	0.169183	0.395	0.349	1.4162e-31
PTGR3	1.00748e-35	0.649424	0.07	0.046	2.00116e-31
ANK3	1.29549e-35	0.137988	0.714	0.663	2.57323e-31
DCTN2	1.51018e-35	0.565001	0.067	0.043	2.99967e-31
MAN2A1	1.52624e-35	0.199352	0.144	0.109	3.03156e-31
ZNRF1	1.55801e-35	0.202732	0.472	0.425	3.09467e-31
IL18	2.43924e-35	0.865995	0.036	0.019	4.84507e-31
FAM78B	2.93745e-35	0.630487	0.054	0.033	5.83466e-31
MORC4	3.07173e-35	0.228148	0.298	0.253	6.10138e-31
EIF4G3	4.56831e-35	0.115889	0.761	0.719	9.07404e-31
AMOTL1	9.2089e-35	0.338413	0.221	0.182	1.82916e-30
TMEM63A	1.10665e-34	0.564858	0.058	0.036	2.19813e-30
LIMS2	1.2285e-34	0.676729	0.052	0.031	2.44018e-30
COL4A5	1.60336e-34	0.638944	0.053	0.032	3.18476e-30
LIN9	2.64052e-34	0.551901	0.06	0.038	5.24486e-30
CECR2	3.76766e-34	0.186141	0.477	0.429	7.48371e-30
VCL	4.00668e-34	0.169365	0.455	0.406	7.95846e-30
PUS7	4.63753e-34	0.480169	0.097	0.069	9.21153e-30
ABL1	4.67195e-34	0.191244	0.43	0.383	9.2799e-30
PLOD2	5.1763e-34	0.187682	0.494	0.446	1.02817e-29
ATXN7L1	6.00348e-34	0.338167	0.191	0.154	1.19247e-29
JMJD1C	6.32316e-34	0.103806	0.687	0.636	1.25597e-29
SLTM	8.73449e-34	0.189338	0.34	0.294	1.73493e-29
FMN1	1.42347e-33	0.70936	0.057	0.036	2.82744e-29
MYOM1	1.53529e-33	0.12789	0.756	0.712	3.04954e-29
PLP2	1.56424e-33	0.466244	0.074	0.05	3.10704e-29
RAPGEF1	2.30618e-33	0.289809	0.198	0.16	4.58077e-29
NPTN	2.54361e-33	0.183116	0.403	0.357	5.05238e-29
MYL12A	3.24769e-33	0.202205	0.351	0.307	6.45089e-29
RNF145	3.49746e-33	0.2151	0.212	0.172	6.947e-29
APAF1	4.23188e-33	0.313904	0.173	0.138	8.40579e-29
ENSECAG00000037007	5.788e-33	0.724541	0.055	0.035	1.14967e-28
PPM1A	6.01688e-33	0.193396	0.235	0.193	1.19513e-28
MIB1	6.18712e-33	0.11142	0.485	0.429	1.22895e-28
ASB2	6.87136e-33	0.436017	0.148	0.116	1.36486e-28
CILK1	8.20908e-33	0.269702	0.271	0.231	1.63057e-28
WNK1	9.52183e-33	0.141371	0.454	0.403	1.89132e-28
GALNT17	1.21976e-32	0.322514	0.198	0.161	2.42281e-28
TTLL7	1.82814e-32	0.17114	0.44	0.391	3.63123e-28
FAM133B	2.16469e-32	0.226021	0.273	0.232	4.29972e-28
FAM210A	2.98077e-32	0.453353	0.106	0.078	5.92069e-28
TPI1	3.08786e-32	1.09455	0.024	0.011	6.13342e-28
TAF4	3.2464e-32	0.324793	0.14	0.108	6.44832e-28
DTNBP1	3.28571e-32	0.27429	0.217	0.179	6.5264e-28
STK3	5.43932e-32	0.140604	0.599	0.555	1.08041e-27
TMEM64	5.85067e-32	0.48097	0.101	0.074	1.16212e-27
KANSL3	6.58755e-32	0.237355	0.232	0.193	1.30848e-27
PAIP2B	7.1298e-32	0.299974	0.185	0.149	1.41619e-27
TMCC2	8.80642e-32	1.05418	0.026	0.013	1.74922e-27
ADK	9.8458e-32	0.121261	0.561	0.509	1.95567e-27
PGK1	1.14661e-31	0.372035	0.146	0.114	2.2775e-27
DDC	1.33713e-31	1.69728	0.013	0.004	2.65594e-27
URGCP	1.36249e-31	0.304091	0.205	0.168	2.70632e-27
PIGA	1.92519e-31	0.341454	0.195	0.159	3.82401e-27
AGAP1	2.87044e-31	0.185493	0.348	0.303	5.70156e-27
KIAA0408	3.2035e-31	0.196852	0.317	0.273	6.36311e-27
HOXD9	3.71541e-31	1.22913	0.019	0.008	7.37991e-27
CDK6	3.89659e-31	0.329978	0.201	0.165	7.73979e-27
ARIH1	5.12754e-31	0.144275	0.519	0.471	1.01848e-26
MTCL1	6.16565e-31	0.448216	0.051	0.032	1.22468e-26
ENSECAG00000036075	7.44618e-31	0.240816	0.233	0.194	1.47903e-26
RAB3IP	8.62663e-31	0.316894	0.164	0.131	1.71351e-26
ENSECAG00000034992	1.02169e-30	2.10222	0.011	0.003	2.02939e-26
ZRANB3	1.10805e-30	0.285257	0.176	0.142	2.20091e-26
CCDC30	1.16878e-30	1.80015	0.015	0.005	2.32155e-26
ASB10	1.35995e-30	0.357318	0.19	0.156	2.70127e-26
ZHX2	1.40461e-30	0.228144	0.265	0.225	2.78998e-26
LDLRAD3	1.75836e-30	0.412553	0.063	0.042	3.49262e-26
ABCC4	1.8095e-30	0.454192	0.093	0.067	3.5942e-26
IQGAP1	1.82164e-30	0.13089	0.314	0.268	3.61833e-26
FGGY	1.86734e-30	0.168193	0.471	0.426	3.70909e-26
CREBBP	2.33745e-30	0.146295	0.498	0.451	4.64287e-26
PPP1R12B	2.39915e-30	0.117783	0.721	0.671	4.76543e-26
TXNL1	2.47824e-30	0.19244	0.407	0.362	4.92253e-26
ENSECAG00000032790	3.25906e-30	0.298535	0.168	0.135	6.47347e-26
ENSECAG00000013800	5.33345e-30	0.273728	0.158	0.125	1.05938e-25
SRPRA	5.65635e-30	0.42123	0.093	0.067	1.12352e-25
MEGF10	7.44589e-30	0.313416	0.092	0.066	1.47898e-25
ENSECAG00000007532	9.99082e-30	0.224033	0.263	0.223	1.98448e-25
CTNNA3	1.14679e-29	0.103208	0.81	0.782	2.27788e-25
NKIRAS1	1.19165e-29	0.552122	0.066	0.045	2.36698e-25
GPD1	1.26153e-29	0.515937	0.073	0.051	2.50577e-25
CPXM2	1.43507e-29	0.529685	0.078	0.055	2.85048e-25
CPEB2	1.55806e-29	0.25535	0.191	0.156	3.09478e-25
RNF14	2.11108e-29	0.458351	0.09	0.065	4.19325e-25
MANBA	2.13904e-29	0.334638	0.123	0.094	4.24877e-25
GRAMD1A	2.75826e-29	0.304225	0.143	0.112	5.47874e-25
IFFO1	3.51701e-29	0.9714	0.025	0.012	6.98584e-25
CALM2	3.54734e-29	0.181843	0.384	0.341	7.04609e-25
ZBED6	3.97639e-29	0.551288	0.055	0.036	7.89831e-25
SACS	4.03166e-29	0.383418	0.105	0.078	8.00808e-25
ARX	4.08619e-29	0.713001	0.04	0.023	8.11641e-25
NSD1	4.33918e-29	0.1509	0.434	0.388	8.61892e-25
ANKRD28	4.74973e-29	0.148099	0.455	0.411	9.43439e-25
GTDC1	5.16303e-29	0.179318	0.362	0.318	1.02553e-24
MTG2	7.47457e-29	0.278644	0.168	0.135	1.48467e-24
PKD1	8.83377e-29	0.562228	0.064	0.043	1.75465e-24
EXT2	9.42694e-29	0.330146	0.142	0.112	1.87247e-24
ANK1	1.04694e-28	0.412382	0.128	0.1	2.07953e-24
OPHN1	1.08163e-28	0.166689	0.385	0.342	2.14845e-24
PLEKHH3	1.15647e-28	0.689234	0.037	0.021	2.29709e-24
ENSECAG00000032154	1.402e-28	0.632571	0.061	0.041	2.78479e-24
CDC34	1.67783e-28	0.275222	0.193	0.159	3.33267e-24
FAM177A1	2.22824e-28	0.226139	0.085	0.061	4.42596e-24
SH3PXD2B	2.4403e-28	0.438551	0.097	0.072	4.84718e-24
CFAP100	2.66124e-28	0.817577	0.04	0.024	5.28602e-24
LMOD2	2.67928e-28	0.137811	0.472	0.422	5.32185e-24
TRERF1	3.46716e-28	0.414046	0.063	0.043	6.88683e-24
VKORC1L1	3.55207e-28	0.24275	0.2	0.165	7.05548e-24
MSL2	3.5706e-28	0.244697	0.196	0.162	7.09227e-24
LANCL1	3.77345e-28	0.478793	0.094	0.069	7.49521e-24
COQ9	3.85874e-28	0.394982	0.111	0.084	7.66461e-24
MFSD11	3.90464e-28	0.388037	0.124	0.096	7.75579e-24
AZIN1	4.16515e-28	0.258533	0.14	0.11	8.27323e-24
SSPN	6.24877e-28	0.179229	0.368	0.325	1.24119e-23
ANO10	6.71879e-28	0.262049	0.254	0.218	1.33455e-23
CDYL	8.96062e-28	0.240644	0.211	0.176	1.77985e-23
RSRC2	9.03356e-28	0.249203	0.162	0.129	1.79434e-23
CRKL	9.8573e-28	0.398823	0.105	0.079	1.95796e-23
TCF20	1.11319e-27	0.32115	0.112	0.085	2.21114e-23
HNRNPR	1.14688e-27	0.211705	0.223	0.186	2.27806e-23
RUNDC3B	1.16337e-27	0.541823	0.06	0.04	2.3108e-23
PPIC	1.22606e-27	0.747923	0.033	0.018	2.43533e-23
BAHCC1	1.25231e-27	0.819634	0.029	0.016	2.48746e-23
PECR	1.27274e-27	0.426598	0.054	0.035	2.52804e-23
MAF	1.40849e-27	0.260873	0.189	0.156	2.79769e-23
PKN2	1.48995e-27	0.140612	0.474	0.43	2.95948e-23
OSBP	1.66441e-27	0.50177	0.069	0.048	3.30602e-23
MSS51	1.85391e-27	0.448097	0.086	0.063	3.68242e-23
SLC25A36	2.10821e-27	0.431227	0.234	0.2	4.18753e-23
ALG6	2.26439e-27	0.432212	0.117	0.09	4.49775e-23
ZCCHC24	2.91956e-27	0.356341	0.096	0.071	5.79911e-23
CYP2U1	3.01561e-27	0.246712	0.191	0.158	5.9899e-23
KIFAP3	3.39298e-27	0.242465	0.228	0.191	6.73948e-23
SUSD4	3.79632e-27	0.521375	0.051	0.033	7.54062e-23
METTL15	4.03382e-27	0.246546	0.25	0.213	8.01238e-23
USH1C	4.40584e-27	0.535416	0.08	0.058	8.75132e-23
UBALD2	5.71989e-27	1.01014	0.027	0.015	1.13614e-22
KTN1	6.10748e-27	0.119845	0.625	0.578	1.21313e-22
ZBTB1	7.18089e-27	0.267251	0.157	0.126	1.42634e-22
NEURL1	7.67899e-27	0.17256	0.473	0.438	1.52528e-22
SNX29	7.97966e-27	0.222622	0.269	0.232	1.585e-22
ACSM4	8.86234e-27	0.710797	0.038	0.023	1.76033e-22
CEP83	1.11633e-26	0.241023	0.217	0.182	2.21736e-22
ENSECAG00000036230	1.45152e-26	1.08904	0.024	0.012	2.88316e-22
TMEM38A	1.5031e-26	0.19016	0.374	0.335	2.9856e-22
HS6ST1	1.77632e-26	0.677205	0.037	0.022	3.52831e-22
SPEN	1.98517e-26	0.136442	0.422	0.379	3.94314e-22
CEBPG	2.0123e-26	0.47388	0.069	0.048	3.99703e-22
CWC15	2.37142e-26	0.199235	0.223	0.187	4.71035e-22
YBX3	3.43615e-26	0.15861	0.471	0.421	6.82523e-22
EXT1	3.55516e-26	0.108038	0.428	0.383	7.06161e-22
BBX	4.85669e-26	0.169302	0.324	0.284	9.64684e-22
MVB12B	4.897e-26	0.195607	0.217	0.181	9.72691e-22
eca-mir-8995	6.22491e-26	0.474307	0.052	0.035	1.23645e-21
RASA3	7.49602e-26	0.399913	0.099	0.075	1.48893e-21
ANKRD50	8.09621e-26	0.319484	0.066	0.045	1.60815e-21
ZSWIM6	8.62443e-26	0.14152	0.176	0.143	1.71307e-21
ADGRL2	8.80637e-26	0.172068	0.178	0.145	1.74921e-21
TRIM2	8.90984e-26	0.424887	0.078	0.056	1.76976e-21
PCMT1	1.01709e-25	0.172842	0.395	0.354	2.02025e-21
RPH3AL	1.51768e-25	0.643551	0.034	0.02	3.01457e-21
RTN4	1.70223e-25	0.152007	0.315	0.274	3.38113e-21
CCDC88A	2.15439e-25	0.174615	0.154	0.123	4.27927e-21
STXBP1	2.19008e-25	0.108864	0.079	0.057	4.35016e-21
UBQLN1	2.24575e-25	0.131968	0.549	0.506	4.46074e-21
EEFSEC	2.34179e-25	0.275875	0.23	0.197	4.65149e-21
LHPP	2.87828e-25	0.36502	0.106	0.081	5.71713e-21
PPP1R3F	3.571e-25	0.811835	0.029	0.016	7.09308e-21
BCDIN3D	3.9471e-25	0.771588	0.036	0.022	7.84012e-21
CEMIP2	4.19849e-25	0.167438	0.162	0.131	8.33946e-21
PPP4R3A	4.62347e-25	0.174218	0.246	0.21	9.1836e-21
CRADD	4.81498e-25	0.254047	0.286	0.252	9.564e-21
ZAR1L	4.91501e-25	0.431366	0.089	0.066	9.76268e-21
CHMP4B	5.25221e-25	0.417646	0.092	0.069	1.04325e-20
LRRC38	5.47597e-25	0.895262	0.023	0.012	1.08769e-20
ELP4	9.22165e-25	0.137658	0.483	0.439	1.8317e-20
NR1D2	1.01893e-24	0.135027	0.295	0.256	2.0239e-20
PIEZO1	1.24463e-24	0.467845	0.044	0.028	2.4722e-20
BCAP31	1.67802e-24	0.411884	0.074	0.053	3.33306e-20
RAB8B	1.98458e-24	0.224655	0.25	0.214	3.94198e-20
ENSECAG00000006668	2.27877e-24	0.629287	0.069	0.05	4.52632e-20
TPST1	2.61362e-24	0.242929	0.101	0.076	5.19143e-20
ZGPAT	3.02646e-24	0.483812	0.075	0.054	6.01145e-20
SLAIN2	3.27671e-24	0.214294	0.206	0.173	6.50853e-20
NFATC1	3.69378e-24	0.216199	0.241	0.207	7.33696e-20
ZNF574	4.27497e-24	0.881834	0.029	0.017	8.49137e-20
EPB41	4.46322e-24	0.15122	0.474	0.434	8.8653e-20
DRG2	5.16783e-24	0.663343	0.034	0.021	1.02649e-19
MICAL3	6.59698e-24	0.19871	0.218	0.185	1.31036e-19
NEK7	6.60635e-24	0.146245	0.489	0.448	1.31222e-19
CUL3	6.87529e-24	0.169415	0.304	0.267	1.36564e-19
IDI1	7.06458e-24	0.583397	0.058	0.041	1.40324e-19
MAPK14	9.0431e-24	0.184089	0.374	0.334	1.79623e-19
B3GALNT2	9.05154e-24	0.232324	0.305	0.271	1.79791e-19
MAPK6	9.72525e-24	0.31958	0.112	0.087	1.93173e-19
DNTTIP2	9.88348e-24	0.409128	0.086	0.064	1.96316e-19
MNAT1	1.08215e-23	0.123752	0.577	0.535	2.14948e-19
TNFRSF19	1.2106e-23	0.449779	0.072	0.053	2.40462e-19
SDHD	1.26573e-23	0.447233	0.091	0.069	2.51411e-19
ENSECAG00000036488	1.4182e-23	0.18786	0.33	0.293	2.81698e-19
INO80E	1.57329e-23	0.749833	0.032	0.019	3.12502e-19
ARID1A	1.71513e-23	0.204403	0.21	0.177	3.40677e-19
WTIP	1.82707e-23	0.448432	0.086	0.065	3.6291e-19
EFCAB11	1.9969e-23	0.410183	0.102	0.079	3.96644e-19
KLHL33	2.43064e-23	1.27065	0.016	0.007	4.82799e-19
ABLIM2	2.54547e-23	0.276007	0.159	0.131	5.05607e-19
KCTD16	2.59996e-23	0.712023	0.066	0.047	5.16429e-19
CAMSAP2	2.63879e-23	0.149222	0.204	0.17	5.24143e-19
RAPGEF6	2.65022e-23	0.172374	0.288	0.252	5.26413e-19
SMARCD3	2.90614e-23	0.485195	0.055	0.038	5.77247e-19
TDG	3.23881e-23	0.257175	0.135	0.108	6.43325e-19
KDM2A	3.32509e-23	0.136328	0.384	0.345	6.60462e-19
MMP16	3.46411e-23	0.399651	0.045	0.029	6.88076e-19
SOBP	3.83359e-23	0.16076	0.341	0.303	7.61467e-19
RNF11	4.20339e-23	0.307718	0.144	0.116	8.3492e-19
KCNK10	5.71868e-23	0.699416	0.032	0.02	1.1359e-18
CD109	5.88934e-23	0.164968	0.306	0.269	1.1698e-18
AKAP8L	6.75896e-23	0.447399	0.073	0.053	1.34253e-18
NIPA1	6.81135e-23	0.524216	0.053	0.036	1.35294e-18
SAMD12	6.99275e-23	0.195439	0.111	0.086	1.38897e-18
UBE3D	7.55263e-23	0.181581	0.338	0.301	1.50018e-18
TARDBP	8.44639e-23	0.304785	0.143	0.116	1.67771e-18
RUNX2	8.4794e-23	0.355129	0.082	0.061	1.68426e-18
BANP	9.35907e-23	0.413319	0.095	0.073	1.85899e-18
VGLL4	9.9868e-23	0.203006	0.325	0.292	1.98368e-18
EXPH5	1.13549e-22	0.655653	0.033	0.02	2.25543e-18
SBK1	1.1786e-22	0.583724	0.054	0.038	2.34105e-18
APMAP	1.3922e-22	0.381684	0.102	0.08	2.76533e-18
LAPTM4B	1.44246e-22	0.255422	0.16	0.132	2.86516e-18
HDAC11	1.48877e-22	0.609491	0.033	0.02	2.95714e-18
EFCAB8	1.66294e-22	0.317157	0.138	0.112	3.30309e-18
KIAA0319L	1.79473e-22	0.225088	0.252	0.22	3.56487e-18
TNFAIP8L3	1.92444e-22	1.20957	0.013	0.005	3.82251e-18
ZNF84	2.88589e-22	0.421573	0.076	0.056	5.73225e-18
SIMC1	3.44872e-22	0.212739	0.203	0.172	6.8502e-18
SUPT3H	3.70792e-22	0.221815	0.314	0.28	7.36505e-18
RYR3	3.74047e-22	1.07286	0.011	0.004	7.42971e-18
SERPINH1	4.36039e-22	0.380871	0.075	0.055	8.66104e-18
RRAD	4.56604e-22	0.88129	0.031	0.019	9.06953e-18
FOCAD	4.76712e-22	0.154838	0.244	0.211	9.46893e-18
BICRAL	6.85116e-22	0.189843	0.333	0.298	1.36085e-17
PDSS2	7.14276e-22	0.165623	0.292	0.257	1.41877e-17
WDR70	7.17098e-22	0.15615	0.353	0.316	1.42437e-17
NHEJ1	8.46832e-22	0.562491	0.049	0.034	1.68206e-17
MEMO1	9.019e-22	0.158725	0.268	0.234	1.79144e-17
BTBD7	9.44552e-22	0.187617	0.224	0.192	1.87616e-17
BPGM	1.10793e-21	0.450689	0.064	0.046	2.20067e-17
UOX	1.28733e-21	0.55442	0.061	0.043	2.55703e-17
FERMT2	1.33316e-21	0.120793	0.373	0.335	2.64806e-17
RARB	1.3659e-21	0.228256	0.201	0.171	2.71308e-17
TMEM245	1.44655e-21	0.170374	0.342	0.307	2.87327e-17
SLC25A17	1.53417e-21	0.28468	0.142	0.116	3.04732e-17
CYRIB	2.53061e-21	0.167097	0.295	0.26	5.02655e-17
IGF2BP2	2.91401e-21	0.677939	0.038	0.024	5.7881e-17
ANO5	2.98428e-21	0.220089	0.285	0.253	5.92768e-17
ATP11A	3.13312e-21	0.319104	0.107	0.084	6.22331e-17
RPL22	3.24961e-21	0.158663	0.16	0.131	6.45469e-17
NSD2	3.50987e-21	0.241032	0.138	0.112	6.97165e-17
CEP85	3.64144e-21	0.190577	0.268	0.235	7.23299e-17
PUM1	3.85151e-21	0.109011	0.463	0.424	7.65026e-17
SRSF4	3.94076e-21	0.209681	0.234	0.203	7.82754e-17
GATAD2A	4.4044e-21	0.296558	0.098	0.076	8.74846e-17
TAF8	4.79039e-21	0.510474	0.057	0.041	9.51515e-17
PPP4R2	5.32403e-21	0.207541	0.232	0.201	1.05751e-16
PDIK1L	5.79637e-21	0.820187	0.028	0.017	1.15133e-16
CRYBG3	6.08447e-21	0.143169	0.283	0.248	1.20856e-16
TENT4B	6.27139e-21	0.171201	0.219	0.187	1.24569e-16
CNNM2	9.77264e-21	0.193298	0.3	0.267	1.94114e-16
UBIAD1	1.12836e-20	0.687757	0.031	0.019	2.24126e-16
SCAF8	1.15981e-20	0.120604	0.448	0.408	2.30373e-16
SCP2	1.34783e-20	0.144511	0.275	0.24	2.6772e-16
ABHD12	1.36978e-20	0.255606	0.136	0.111	2.7208e-16
CAND1	1.65675e-20	0.203777	0.219	0.189	3.2908e-16
FAM219B	1.7514e-20	0.437981	0.051	0.035	3.47881e-16
PDE7A	2.77025e-20	0.112973	0.432	0.393	5.50254e-16
UBE2E1	2.90155e-20	0.135782	0.345	0.309	5.76336e-16
ENSECAG00000040373	2.90628e-20	0.620153	0.02	0.011	5.77275e-16
RAD52	3.12311e-20	0.267773	0.122	0.099	6.20344e-16
PDPK1	3.16237e-20	0.192387	0.205	0.175	6.28142e-16
PPP2R5E	3.22746e-20	0.1105	0.411	0.373	6.4107e-16
TRA2A	3.30119e-20	0.122486	0.341	0.304	6.55715e-16
SLC41A3	3.53885e-20	0.395468	0.117	0.095	7.02921e-16
ATF1	3.69301e-20	0.254295	0.155	0.128	7.33544e-16
KPNA3	4.50584e-20	0.118681	0.463	0.425	8.94994e-16
C4orf54	4.54977e-20	0.828616	0.039	0.026	9.0372e-16
BVES	5.39802e-20	0.168746	0.314	0.28	1.07221e-15
CCNY	5.60868e-20	0.14599	0.287	0.254	1.11405e-15
ENSECAG00000037030	5.78753e-20	0.155767	0.136	0.11	1.14958e-15
ATG4C	5.91775e-20	0.148131	0.306	0.272	1.17544e-15
ENSECAG00000033043	6.26938e-20	0.152385	0.369	0.335	1.24529e-15
ENSECAG00000029156	6.27607e-20	0.516869	0.046	0.031	1.24662e-15
SEMA4D	7.46563e-20	0.322339	0.062	0.045	1.4829e-15
ZMYND8	7.92558e-20	0.213361	0.298	0.266	1.57426e-15
SMARCD1	8.10179e-20	0.301487	0.089	0.069	1.60926e-15
ENSECAG00000020030	8.77617e-20	1.36816	0.012	0.005	1.74321e-15
PARVB	9.88076e-20	0.235751	0.197	0.169	1.96262e-15
TEKT1	1.28558e-19	0.785346	0.034	0.022	2.55354e-15
ZNF782	1.40031e-19	0.256082	0.173	0.146	2.78144e-15
ZCWPW2	1.73815e-19	0.11887	0.349	0.313	3.45248e-15
MGST2	1.99051e-19	0.257345	0.164	0.138	3.95374e-15
ZKSCAN1	2.40031e-19	0.328637	0.113	0.091	4.76774e-15
MAD1L1	3.34748e-19	0.256636	0.108	0.086	6.6491e-15
ENSECAG00000026959	3.40256e-19	0.88478	0.018	0.01	6.75851e-15
MEI4	3.60242e-19	0.27073	0.158	0.132	7.15549e-15
ENSECAG00000033500	4.05421e-19	0.34111	0.193	0.167	8.05289e-15
SEPTIN11	4.09723e-19	0.160541	0.194	0.165	8.13832e-15
KLHL23	4.26765e-19	0.594768	0.037	0.024	8.47684e-15
LAMB2	5.32079e-19	0.123429	0.101	0.079	1.05687e-14
TRAM2	6.01811e-19	0.405829	0.038	0.025	1.19538e-14
ENSECAG00000003546	6.80204e-19	0.168769	0.192	0.164	1.35109e-14
ZNRF3	7.97441e-19	0.280579	0.166	0.141	1.58396e-14
ITPR1	8.96889e-19	0.12437	0.118	0.095	1.78149e-14
CDC14A	1.34162e-18	0.102914	0.36	0.324	2.66486e-14
BBOX1	1.36574e-18	0.34245	0.173	0.148	2.71277e-14
EIF4A2	1.50025e-18	0.334084	0.107	0.086	2.97994e-14
GRAMD4	1.65559e-18	0.683455	0.021	0.012	3.2885e-14
ENSECAG00000014673	1.67362e-18	0.51261	0.049	0.035	3.32431e-14
THUMPD1	1.89402e-18	0.741077	0.026	0.016	3.76208e-14
KLHL40	2.00396e-18	0.616776	0.036	0.023	3.98047e-14
POLR3GL	2.18593e-18	0.433115	0.053	0.038	4.34191e-14
RSF1	2.22986e-18	0.104451	0.401	0.365	4.42917e-14
ADORA1	2.29343e-18	1.39571	0.01	0.004	4.55544e-14
STK35	2.51807e-18	0.365503	0.087	0.068	5.00164e-14
ASB14	2.68036e-18	0.231326	0.194	0.167	5.324e-14
PGRMC2	2.69251e-18	0.382437	0.072	0.055	5.34814e-14
GAS7	2.7333e-18	0.178158	0.097	0.076	5.42914e-14
KDM4B	2.89527e-18	0.368686	0.066	0.049	5.75087e-14
HSP90AA1	3.04033e-18	0.134514	0.396	0.428	6.03901e-14
ENSECAG00000035242	3.12788e-18	0.311432	0.106	0.085	6.21291e-14
SNX30	3.15709e-18	0.300326	0.081	0.063	6.27092e-14
SOCS7	3.19822e-18	0.455256	0.055	0.04	6.35263e-14
MESD	3.20031e-18	0.403037	0.052	0.037	6.35678e-14
HAUS3	3.4715e-18	0.359506	0.059	0.043	6.89545e-14
ENSECAG00000023942	3.5169e-18	0.59621	0.031	0.019	6.98562e-14
ALDH18A1	3.56287e-18	0.482182	0.044	0.03	7.07692e-14
HS2ST1	3.85083e-18	0.275869	0.147	0.123	7.64889e-14
FBXW8	3.89667e-18	0.154739	0.275	0.244	7.73995e-14
VAPB	4.30514e-18	0.20577	0.139	0.115	8.5513e-14
SLC35E3	4.40451e-18	0.417777	0.044	0.03	8.74868e-14
KANSL2	4.42e-18	0.376428	0.07	0.053	8.77944e-14
NAA50	4.83531e-18	0.170252	0.215	0.186	9.60437e-14
RBM24	6.22069e-18	0.117724	0.546	0.512	1.23562e-13
CCDC186	6.32673e-18	0.179919	0.164	0.139	1.25668e-13
ENSECAG00000035777	6.57761e-18	1.77076	0.012	0.005	1.30651e-13
GAREM1	7.83806e-18	0.161264	0.276	0.242	1.55687e-13
POP1	8.71941e-18	0.536673	0.039	0.026	1.73194e-13
ENSECAG00000030381	9.66296e-18	0.166737	0.292	0.26	1.91935e-13
SLC25A42	1.06095e-17	0.440728	0.058	0.042	2.10737e-13
HOXD8	1.11438e-17	1.33615	0.01	0.004	2.21349e-13
TMEM161A	1.13688e-17	0.132337	0.378	0.345	2.25818e-13
BOLL	1.19357e-17	0.344361	0.095	0.076	2.37078e-13
SARS1	1.44043e-17	0.12283	0.205	0.176	2.86113e-13
ZC3H7A	1.44265e-17	0.18912	0.162	0.137	2.86554e-13
FGL1	1.64822e-17	0.75755	0.014	0.007	3.27385e-13
TK2	1.66693e-17	0.330925	0.056	0.041	3.31102e-13
FBXO21	1.78206e-17	0.241134	0.152	0.128	3.5397e-13
PEX7	1.7989e-17	0.210864	0.2	0.175	3.57315e-13
RBM6	2.14115e-17	0.103756	0.361	0.326	4.25296e-13
SYNC	2.32171e-17	0.308936	0.086	0.068	4.61161e-13
MED27	2.53127e-17	0.171776	0.271	0.243	5.02786e-13
PIP5K1A	2.60279e-17	0.192326	0.156	0.132	5.16993e-13
HNRNPL	2.85751e-17	0.142112	0.388	0.356	5.67588e-13
PPP1R3B	3.96264e-17	1.25091	0.011	0.005	7.87099e-13
ENSECAG00000032064	4.34178e-17	1.23303	0.011	0.005	8.62408e-13
PHF14	5.05608e-17	0.104196	0.348	0.313	1.00429e-12
ABHD18	5.3103e-17	0.215073	0.16	0.136	1.05479e-12
DCUN1D4	6.15117e-17	0.305991	0.088	0.069	1.22181e-12
SH3YL1	7.51094e-17	0.656167	0.031	0.02	1.4919e-12
SLC66A2	8.13112e-17	0.334072	0.057	0.042	1.61508e-12
ANKS1A	8.32103e-17	0.102693	0.215	0.186	1.65281e-12
HNRNPU	9.57708e-17	0.130896	0.251	0.222	1.9023e-12
MRPS6	1.01815e-16	0.110252	0.155	0.13	2.02235e-12
FNBP4	1.05324e-16	0.138729	0.224	0.195	2.09204e-12
PLOD1	1.13289e-16	0.833709	0.016	0.008	2.25026e-12
SPRTN	1.13322e-16	0.228097	0.124	0.102	2.25091e-12
EPHA7	1.13568e-16	1.4394	0.01	0.004	2.2558e-12
BMT2	1.18784e-16	0.159713	0.343	0.313	2.3594e-12
KLF5	1.27697e-16	0.690611	0.032	0.021	2.53644e-12
ENSECAG00000028543	1.32146e-16	0.372421	0.079	0.061	2.62481e-12
USP40	1.32657e-16	0.143012	0.243	0.214	2.63497e-12
TTN	1.49455e-16	0.105168	0.894	0.886	2.96862e-12
SMYD2	1.57251e-16	0.327317	0.087	0.069	3.12348e-12
RASSF3	1.65682e-16	0.27266	0.126	0.105	3.29095e-12
ZNF503	1.82468e-16	0.539175	0.014	0.007	3.62437e-12
BCAP29	1.84999e-16	0.107294	0.284	0.253	3.67463e-12
VIRMA	1.87934e-16	0.147142	0.245	0.216	3.73294e-12
ZC4H2	1.93396e-16	0.296529	0.065	0.049	3.84143e-12
DSTN	2.17154e-16	0.334509	0.067	0.051	4.31334e-12
ENSECAG00000043703	2.17669e-16	0.559038	0.039	0.027	4.32356e-12
SP3	2.18842e-16	0.110225	0.336	0.304	4.34686e-12
MRPL52	2.36446e-16	0.473179	0.041	0.029	4.69653e-12
LGR4	2.629e-16	0.126131	0.342	0.311	5.22198e-12
POLR2A	2.66098e-16	0.271995	0.066	0.05	5.28551e-12
DAGLA	2.7555e-16	0.668996	0.031	0.02	5.47325e-12
CBFA2T2	2.83016e-16	0.129344	0.359	0.328	5.62154e-12
ENSECAG00000040681	2.83929e-16	0.473317	0.071	0.055	5.63969e-12
KRT10A	3.27782e-16	0.113892	0.224	0.195	6.51074e-12
ENSECAG00000036269	3.35341e-16	0.177017	0.14	0.117	6.66089e-12
TPPP	3.42096e-16	0.895133	0.016	0.008	6.79506e-12
HNRNPUL1	3.44947e-16	0.3565	0.066	0.05	6.85169e-12
MAML1	3.71848e-16	0.228779	0.18	0.156	7.38601e-12
ACVR2B	3.76437e-16	0.398759	0.075	0.059	7.47718e-12
CDNF	3.83961e-16	0.241516	0.155	0.132	7.62662e-12
C13H7orf50	4.1341e-16	0.331819	0.068	0.052	8.21156e-12
ENSECAG00000023164	4.16267e-16	0.14882	0.244	0.216	8.26832e-12
CELF1	4.24222e-16	0.11477	0.339	0.308	8.42632e-12
ARHGEF11	4.46551e-16	0.206897	0.134	0.112	8.86984e-12
DDO	4.47032e-16	0.404607	0.092	0.074	8.8794e-12
HSD17B12	4.59188e-16	0.144398	0.197	0.17	9.12085e-12
TRIM33	4.59237e-16	0.124708	0.303	0.272	9.12182e-12
TNK2	5.30314e-16	0.55176	0.034	0.023	1.05336e-11
SPATA5	5.59006e-16	0.124303	0.366	0.335	1.11035e-11
CRAT	5.66255e-16	0.249622	0.085	0.068	1.12475e-11
SMIM12	6.31342e-16	1.04071	0.011	0.005	1.25403e-11
MLLT3	6.83873e-16	0.181607	0.126	0.104	1.35838e-11
MN1	6.98188e-16	0.170701	0.263	0.235	1.38681e-11
B4GALT1	8.53024e-16	0.402763	0.035	0.024	1.69436e-11
SELENOT	9.47393e-16	0.217051	0.138	0.116	1.88181e-11
ENSECAG00000006237	9.48031e-16	0.898322	0.015	0.008	1.88307e-11
HNRNPA3	9.83844e-16	0.131452	0.181	0.156	1.95421e-11
YY1	1.13786e-15	0.244213	0.116	0.096	2.26014e-11
AHCTF1	1.16676e-15	0.10443	0.337	0.305	2.31753e-11
DUSP29	1.18577e-15	0.258142	0.144	0.123	2.3553e-11
PON3	1.2685e-15	0.141455	0.38	0.352	2.51962e-11
ENSECAG00000031419	1.34014e-15	0.150265	0.218	0.191	2.66192e-11
TMEM167B	1.46953e-15	0.695752	0.018	0.01	2.91892e-11
PWWP3A	1.48796e-15	0.412046	0.048	0.035	2.95554e-11
YTHDF2	1.49601e-15	0.187414	0.167	0.143	2.97152e-11
PRDM2	1.50037e-15	0.120824	0.374	0.343	2.98019e-11
GSE1	1.56991e-15	0.256312	0.151	0.129	3.11832e-11
GSTM4	1.61988e-15	0.913157	0.016	0.009	3.21757e-11
PDE8A	1.80545e-15	0.101803	0.319	0.286	3.58617e-11
ENSECAG00000031784	1.86044e-15	0.477402	0.046	0.033	3.69539e-11
ENSECAG00000042841	1.90064e-15	0.652224	0.026	0.016	3.77524e-11
AMFR	1.90553e-15	0.125227	0.261	0.232	3.78496e-11
AP2A2	2.01435e-15	0.18136	0.139	0.117	4.0011e-11
TMEM243	2.0379e-15	0.23145	0.056	0.042	4.04788e-11
TRUB2	2.1929e-15	0.526491	0.035	0.024	4.35575e-11
SNAP47	2.2517e-15	0.502319	0.024	0.015	4.47255e-11
MFSD9	2.35945e-15	0.353218	0.054	0.04	4.68657e-11
BCL2	2.46111e-15	0.18061	0.356	0.325	4.8885e-11
GOLPH3	2.5012e-15	0.118852	0.441	0.408	4.96813e-11
SIPA1L3	2.64931e-15	0.183646	0.1	0.081	5.26232e-11
SP1	3.06375e-15	0.203169	0.135	0.114	6.08553e-11
ENSECAG00000029675	3.09325e-15	0.636429	0.031	0.021	6.14413e-11
LIMCH1	3.35648e-15	0.13346	0.765	0.733	6.66697e-11
TMCO3	3.44245e-15	0.380752	0.057	0.043	6.83774e-11
PPP1R3C	3.68322e-15	0.501925	0.052	0.038	7.31599e-11
RBM33	3.91812e-15	0.103404	0.407	0.374	7.78256e-11
DMRT2	4.27087e-15	0.410886	0.028	0.018	8.48322e-11
SWI5	4.34907e-15	0.463646	0.04	0.028	8.63856e-11
RNF216	4.55376e-15	0.140697	0.267	0.238	9.04513e-11
AK2	4.78223e-15	0.389762	0.057	0.043	9.49894e-11
CIPC	5.24961e-15	0.575854	0.031	0.021	1.04273e-10
OR4A2	5.80229e-15	0.270499	0.054	0.04	1.15251e-10
ENSA	6.28683e-15	0.430038	0.064	0.05	1.24875e-10
RSBN1	6.42364e-15	0.194548	0.143	0.121	1.27593e-10
ZMYND11	6.43683e-15	0.109768	0.281	0.251	1.27855e-10
TEAD4	6.64105e-15	0.486272	0.044	0.031	1.31911e-10
NUP35	6.74139e-15	0.180204	0.17	0.146	1.33904e-10
TNRC18	6.97241e-15	0.204681	0.119	0.099	1.38493e-10
SYNPO2L	7.22193e-15	0.5748	0.037	0.026	1.43449e-10
COG6	7.3589e-15	0.109132	0.246	0.218	1.4617e-10
SNRNP70	7.41607e-15	0.123856	0.347	0.317	1.47305e-10
ENSECAG00000010596	7.5462e-15	0.165447	0.165	0.142	1.4989e-10
ENSECAG00000039827	7.8868e-15	0.868239	0.021	0.012	1.56656e-10
RIC3	7.97871e-15	0.325671	0.066	0.051	1.58481e-10
GRM8	8.14154e-15	0.377966	0.032	0.021	1.61715e-10
CKM	8.58881e-15	0.179084	0.39	0.363	1.706e-10
ENSECAG00000023513	8.95073e-15	0.148544	0.147	0.125	1.77788e-10
CBLB	9.41797e-15	0.101114	0.217	0.19	1.87069e-10
PAFAH2	9.48872e-15	0.184887	0.205	0.181	1.88474e-10
HS3ST5	1.02177e-14	0.105271	0.442	0.409	2.02955e-10
KLHL11	1.0754e-14	0.936939	0.015	0.008	2.13607e-10
PDIA4	1.12851e-14	0.28533	0.078	0.062	2.24156e-10
SLC51A	1.30376e-14	0.222346	0.067	0.052	2.58966e-10
DYRK2	1.3254e-14	0.42842	0.038	0.027	2.63265e-10
FAM217B	1.32917e-14	0.935666	0.011	0.005	2.64014e-10
CTCF	1.48518e-14	0.245744	0.118	0.098	2.95002e-10
BHLHE41	1.52505e-14	0.434036	0.04	0.028	3.02921e-10
ECHDC2	1.64466e-14	0.389628	0.069	0.054	3.26679e-10
TMOD4	1.73094e-14	0.297543	0.107	0.089	3.43816e-10
ZZZ3	2.09661e-14	0.111956	0.322	0.293	4.1645e-10
MPZL3	2.11088e-14	0.547766	0.035	0.024	4.19284e-10
AQP4	2.42948e-14	0.406159	0.108	0.091	4.82567e-10
PRPF3	2.53586e-14	0.159717	0.17	0.147	5.03697e-10
PPP6C	2.59553e-14	0.220743	0.138	0.117	5.1555e-10
ENSECAG00000041634	2.81545e-14	0.614704	0.024	0.015	5.59233e-10
ITSN1	2.93091e-14	0.122234	0.241	0.214	5.82166e-10
COQ4	3.08442e-14	0.395695	0.05	0.037	6.12658e-10
KHDC4	3.53794e-14	0.354003	0.052	0.039	7.02741e-10
DNMBP	3.80148e-14	0.283499	0.097	0.079	7.55087e-10
UBXN7	3.80292e-14	0.199897	0.161	0.139	7.55373e-10
SEMA3C	3.85242e-14	0.206161	0.281	0.252	7.65205e-10
DCUN1D1	3.96217e-14	0.132728	0.361	0.332	7.87007e-10
FAM174A	4.06921e-14	0.296248	0.102	0.084	8.08268e-10
B4GALT6	4.18978e-14	0.615845	0.026	0.017	8.32217e-10
TERF2IP	4.30884e-14	0.250043	0.172	0.151	8.55865e-10
ZFYVE28	4.39973e-14	0.677189	0.025	0.016	8.73919e-10
VASP	4.45808e-14	0.144251	0.109	0.09	8.85508e-10
HUNK	4.7861e-14	0.397742	0.023	0.015	9.50662e-10
GARIN5A	5.54118e-14	0.772798	0.022	0.014	1.10065e-09
MDM2	5.80866e-14	0.201321	0.133	0.113	1.15377e-09
CNNM4	7.33156e-14	0.241538	0.089	0.072	1.45627e-09
CASP2	7.73986e-14	0.443151	0.048	0.036	1.53737e-09
USP10	8.54281e-14	0.183307	0.14	0.119	1.69686e-09
FAM50A	8.67657e-14	0.323641	0.043	0.031	1.72343e-09
BAAT	8.86556e-14	0.321115	0.054	0.041	1.76097e-09
ART3	9.1985e-14	0.15795	0.258	0.232	1.8271e-09
EHMT1	9.21957e-14	0.104663	0.376	0.345	1.83128e-09
NELFCD	9.31323e-14	0.580851	0.029	0.02	1.84989e-09
GET1	9.32009e-14	0.351525	0.032	0.022	1.85125e-09
CACNG1	9.35315e-14	0.226171	0.17	0.149	1.85782e-09
PSEN2	9.72455e-14	0.201259	0.127	0.107	1.93159e-09
MYOZ1	1.15389e-13	0.204872	0.131	0.111	2.29197e-09
ARMH3	1.33422e-13	0.122017	0.327	0.299	2.65016e-09
TAPT1	1.373e-13	0.132874	0.272	0.246	2.72719e-09
TOM1L1	1.45083e-13	0.483742	0.046	0.034	2.88179e-09
EIF4B	1.47087e-13	0.179339	0.145	0.125	2.92158e-09
SH3KBP1	1.5461e-13	0.201636	0.058	0.044	3.07101e-09
TSPAN14	1.57597e-13	0.288458	0.049	0.037	3.13036e-09
DOK7	1.5853e-13	0.379796	0.048	0.036	3.14887e-09
B3GNTL1	1.67891e-13	0.27761	0.111	0.093	3.33483e-09
G3BP1	1.80992e-13	0.106574	0.321	0.293	3.59505e-09
SIRT4	1.83299e-13	0.882995	0.013	0.007	3.64088e-09
KIF27	1.88066e-13	0.498236	0.036	0.026	3.73555e-09
RXRA	1.94687e-13	0.809557	0.014	0.008	3.86707e-09
RPS6KB1	2.05333e-13	0.132974	0.215	0.191	4.07852e-09
ACTB	2.20896e-13	0.258951	0.065	0.051	4.38766e-09
PSPH	2.27106e-13	0.617466	0.019	0.011	4.511e-09
TMEM38B	2.29214e-13	0.277974	0.126	0.107	4.55288e-09
SLIRP	2.44347e-13	0.273948	0.067	0.053	4.85346e-09
SMARCAL1	2.47718e-13	0.35752	0.065	0.051	4.92042e-09
ZNF692	2.49438e-13	0.37495	0.037	0.027	4.95458e-09
CFAP210	2.73427e-13	0.406106	0.059	0.046	5.43108e-09
ENSECAG00000036167	2.82702e-13	0.432181	0.037	0.027	5.61531e-09
NT5C1B	2.84496e-13	0.314709	0.055	0.042	5.65095e-09
MAGI1	2.98395e-13	0.109717	0.418	0.392	5.92702e-09
ENSECAG00000034476	3.15145e-13	0.343207	0.232	0.212	6.25972e-09
RGMB	3.18493e-13	0.139811	0.172	0.15	6.32623e-09
LANCL3	3.39323e-13	0.521142	0.016	0.01	6.73998e-09
FHIP1A	3.6899e-13	0.100043	0.49	0.461	7.32925e-09
CLK4	4.09659e-13	0.190618	0.177	0.155	8.13706e-09
SATB2	4.26702e-13	0.451591	0.027	0.018	8.47558e-09
SCN1A	4.48275e-13	0.243012	0.211	0.189	8.90409e-09
SYCP2	4.68979e-13	0.698224	0.022	0.014	9.31533e-09
SAFB	4.76949e-13	0.101556	0.326	0.298	9.47363e-09
ZNF423	4.99656e-13	0.218353	0.117	0.099	9.92467e-09
TRAPPC9	5.1623e-13	0.102743	0.53	0.498	1.02539e-08
TTL	5.2106e-13	0.306812	0.046	0.034	1.03498e-08
CTNNBL1	5.23683e-13	0.144307	0.204	0.181	1.04019e-08
PTDSS2	5.43377e-13	0.685313	0.026	0.018	1.07931e-08
ENSECAG00000038306	5.60701e-13	0.138347	0.094	0.077	1.11372e-08
MOCS2	5.79029e-13	0.357061	0.049	0.037	1.15013e-08
C15H2orf49	5.81212e-13	0.271126	0.072	0.058	1.15446e-08
SCARB1	6.20246e-13	0.475787	0.035	0.025	1.232e-08
IL7	6.27517e-13	0.26192	0.042	0.031	1.24644e-08
ENSECAG00000038090	6.32772e-13	0.211237	0.128	0.109	1.25687e-08
SDF2	6.57704e-13	0.173506	0.129	0.11	1.3064e-08
ENSECAG00000033964	7.78008e-13	0.543594	0.02	0.013	1.54536e-08
TOPORS	8.28975e-13	0.284829	0.06	0.047	1.64659e-08
OGFOD1	8.65408e-13	0.243706	0.058	0.045	1.71896e-08
GPBP1	8.7494e-13	0.112684	0.263	0.237	1.73789e-08
TBC1D2B	9.31497e-13	0.230879	0.085	0.069	1.85023e-08
MBP	9.34838e-13	0.363747	0.086	0.071	1.85687e-08
CXXC5	1.06694e-12	0.552979	0.027	0.018	2.11927e-08
PGS1	1.09333e-12	0.217526	0.106	0.089	2.17167e-08
DPP8	1.20442e-12	0.133923	0.185	0.162	2.39234e-08
DDHD1	1.33473e-12	0.137438	0.079	0.064	2.65118e-08
UROS	1.38465e-12	0.423571	0.036	0.026	2.75033e-08
GPSM2	1.47212e-12	0.115922	0.262	0.236	2.92406e-08
HJV	1.57139e-12	1.03575	0.013	0.007	3.12124e-08
RAB33B	1.78633e-12	0.582055	0.021	0.013	3.54819e-08
DPYSL5	1.80315e-12	0.718546	0.014	0.008	3.58159e-08
CTTN	1.82716e-12	0.174264	0.127	0.109	3.62929e-08
ATP11C	1.84146e-12	0.172254	0.133	0.114	3.65768e-08
THAP6	2.02499e-12	0.282843	0.071	0.057	4.02224e-08
ENSECAG00000033381	2.03265e-12	0.20184	0.099	0.083	4.03745e-08
EPN2	2.0411e-12	0.243777	0.07	0.056	4.05424e-08
DTD1	2.0462e-12	0.259372	0.106	0.089	4.06437e-08
MRPL38	2.21142e-12	0.295889	0.049	0.037	4.39253e-08
ENSECAG00000008746	2.25746e-12	0.201765	0.107	0.09	4.484e-08
ENSECAG00000028242	2.28361e-12	0.809235	0.015	0.008	4.53594e-08
TMEM117	2.34496e-12	0.106906	0.382	0.355	4.6578e-08
PABPC4	2.41939e-12	0.220199	0.135	0.116	4.80563e-08
ENSECAG00000039798	2.43644e-12	0.172759	0.106	0.089	4.8395e-08
CHMP4A	2.45219e-12	0.41296	0.036	0.026	4.87079e-08
NAPEPLD	2.53754e-12	0.516063	0.036	0.026	5.04032e-08
SMARCA1	2.93321e-12	0.138815	0.155	0.134	5.82623e-08
CYP27A1	3.05242e-12	0.315362	0.097	0.081	6.06302e-08
ZC3H4	3.05259e-12	0.322694	0.056	0.044	6.06337e-08
SCN9A	3.45806e-12	0.217551	0.124	0.105	6.86875e-08
MIR133A1	3.61884e-12	0.422205	0.046	0.035	7.1881e-08
PBXIP1	3.79383e-12	0.580399	0.016	0.01	7.53569e-08
NFIC	3.87092e-12	0.17701	0.114	0.097	7.68881e-08
CLINT1	4.29949e-12	0.115771	0.225	0.202	8.54007e-08
WDR27	4.42671e-12	0.330691	0.077	0.063	8.79277e-08
ZNF484	4.96198e-12	0.495907	0.028	0.02	9.85597e-08
EXTL3	5.06792e-12	0.184261	0.092	0.076	1.00664e-07
IQSEC1	5.23881e-12	0.190454	0.083	0.067	1.04059e-07
ZNF281	5.30484e-12	0.20418	0.099	0.082	1.0537e-07
TRIB2	5.40643e-12	0.555126	0.013	0.007	1.07388e-07
MMD	5.55792e-12	0.198052	0.045	0.034	1.10397e-07
PAXIP1	6.17839e-12	0.299026	0.064	0.051	1.22721e-07
ENSECAG00000032360	6.27793e-12	0.133576	0.194	0.172	1.24699e-07
PCDH19	6.3803e-12	0.402234	0.026	0.018	1.26732e-07
TBC1D22A	6.49143e-12	0.136458	0.214	0.191	1.28939e-07
ARHGAP35	6.55589e-12	0.188577	0.131	0.113	1.3022e-07
ENSECAG00000038632	7.19562e-12	0.75432	0.015	0.009	1.42927e-07
PHF3	7.28412e-12	0.117178	0.285	0.26	1.44685e-07
HLF	7.42591e-12	0.239729	0.044	0.033	1.47501e-07
MEX3C	7.67524e-12	0.369959	0.032	0.023	1.52453e-07
ZFP90	8.72858e-12	0.325223	0.04	0.03	1.73376e-07
MAK	9.06168e-12	0.304609	0.044	0.033	1.79992e-07
TMEM120B	9.67094e-12	0.281883	0.052	0.04	1.92094e-07
PAPSS1	9.72302e-12	0.343461	0.041	0.03	1.93128e-07
WRNIP1	1.04416e-11	0.383877	0.035	0.025	2.07401e-07
TEF	1.06911e-11	0.275786	0.061	0.049	2.12357e-07
TGS1	1.09276e-11	0.154372	0.146	0.127	2.17055e-07
GORASP1	1.20884e-11	0.137352	0.149	0.129	2.40111e-07
SCCPDH	1.24865e-11	0.153057	0.158	0.138	2.4802e-07
MAPT	1.2677e-11	0.351152	0.064	0.052	2.51803e-07
TFDP1	1.32895e-11	0.571567	0.028	0.019	2.63969e-07
ALMS1	1.36401e-11	0.109136	0.273	0.248	2.70933e-07
AXIN2	1.37141e-11	0.357568	0.031	0.022	2.72403e-07
MYOZ3	1.40936e-11	0.214404	0.162	0.143	2.79941e-07
RDH10	1.47504e-11	0.314149	0.065	0.052	2.92988e-07
ARFGEF2	1.49848e-11	0.1242	0.265	0.241	2.97642e-07
TOB2	1.58314e-11	0.210211	0.128	0.11	3.14459e-07
USP2	1.807e-11	0.229815	0.111	0.094	3.58924e-07
SDHAF4	1.8098e-11	0.275499	0.073	0.06	3.5948e-07
TMOD1	1.81074e-11	0.188606	0.135	0.118	3.59668e-07
SYMPK	1.83721e-11	0.307648	0.059	0.047	3.64924e-07
CPSF1	1.84914e-11	0.27893	0.042	0.032	3.67294e-07
RSL1D1	1.93605e-11	0.216531	0.051	0.04	3.84557e-07
CCNL2	2.05323e-11	0.201966	0.1	0.084	4.07833e-07
CHSY1	2.05565e-11	0.226527	0.048	0.037	4.08314e-07
TP53BP1	2.07792e-11	0.109121	0.091	0.075	4.12738e-07
NUP153	2.09711e-11	0.145815	0.183	0.162	4.16548e-07
PLIN2	2.12872e-11	0.189726	0.161	0.142	4.22828e-07
SCLT1	2.15259e-11	0.171534	0.101	0.085	4.27569e-07
ABL2	2.28779e-11	0.12164	0.262	0.238	4.54423e-07
KLC3	2.3229e-11	0.877479	0.014	0.008	4.61398e-07
ADSS1	2.58448e-11	0.497206	0.034	0.025	5.13355e-07
KRR1	2.61142e-11	0.236338	0.073	0.059	5.18706e-07
CENPV	2.66143e-11	0.353588	0.041	0.031	5.28639e-07
ZNF879	2.79654e-11	0.133924	0.183	0.162	5.55477e-07
TRIM44	2.85007e-11	0.202547	0.132	0.114	5.66109e-07
COA7	3.02814e-11	0.505623	0.033	0.024	6.01479e-07
FHL1	3.13079e-11	0.215127	0.217	0.197	6.2187e-07
UCP3	3.20165e-11	0.384398	0.054	0.042	6.35944e-07
ENSECAG00000015722	3.26694e-11	0.715041	0.021	0.014	6.48913e-07
STXBP4	3.61957e-11	0.125767	0.257	0.234	7.18956e-07
BDH2	3.9452e-11	0.156704	0.201	0.18	7.83635e-07
C14H5orf15	4.00437e-11	0.421961	0.027	0.018	7.95388e-07
ZFAND4	4.14433e-11	0.255812	0.077	0.063	8.23188e-07
ACTR1A	4.36634e-11	0.310063	0.049	0.038	8.67287e-07
INSIG2	4.9023e-11	0.211701	0.103	0.088	9.73743e-07
A2M	4.92984e-11	0.641348	0.015	0.009	9.79213e-07
TBC1D12	4.95922e-11	0.114545	0.138	0.12	9.8505e-07
ENSECAG00000017318	5.12265e-11	0.21928	0.056	0.044	1.01751e-06
SRCAP	5.23007e-11	0.226863	0.069	0.056	1.03885e-06
SAFB2	5.35394e-11	0.164626	0.124	0.107	1.06345e-06
ENSECAG00000043337	5.36099e-11	0.307752	0.069	0.056	1.06485e-06
TSPAN15	5.36351e-11	0.526051	0.015	0.009	1.06535e-06
MMP9	5.4729e-11	0.220367	0.06	0.047	1.08708e-06
RASGEF1B	5.67879e-11	0.25484	0.06	0.048	1.12798e-06
SRBD1	5.72071e-11	0.190987	0.15	0.132	1.13631e-06
PCNT	5.84019e-11	0.14751	0.472	0.446	1.16004e-06
SLC25A30	5.899e-11	0.377967	0.05	0.039	1.17172e-06
SS18L1	6.43406e-11	0.511414	0.034	0.025	1.278e-06
ERLIN2	6.55802e-11	0.338247	0.051	0.04	1.30262e-06
REXO4	6.71674e-11	0.363854	0.044	0.034	1.33415e-06
SZRD1	6.90381e-11	0.483956	0.048	0.037	1.3713e-06
ACTN4	7.38462e-11	0.193127	0.095	0.08	1.46681e-06
DNAJC21	7.48148e-11	0.32815	0.061	0.049	1.48605e-06
PRPF40B	7.68485e-11	0.229462	0.092	0.077	1.52644e-06
HOMER2	7.93162e-11	0.155861	0.234	0.213	1.57546e-06
STEAP3	8.0465e-11	0.874202	0.01	0.005	1.59828e-06
TMEM11	8.28236e-11	0.488507	0.029	0.02	1.64513e-06
PHB1	8.49192e-11	0.324898	0.053	0.041	1.68675e-06
WAPL	9.12493e-11	0.10864	0.262	0.239	1.81248e-06
HPS5	9.31501e-11	0.206241	0.076	0.062	1.85024e-06
RYBP	9.56565e-11	0.224089	0.146	0.128	1.90003e-06
ZCCHC17	9.6884e-11	0.12019	0.17	0.151	1.92441e-06
MAB21L1	9.99147e-11	0.540457	0.016	0.01	1.9846e-06
HOXA3	1.01063e-10	0.525745	0.022	0.015	2.00741e-06
BRD3	1.02936e-10	0.161966	0.114	0.098	2.04462e-06
TF	1.08996e-10	0.161357	0.097	0.082	2.165e-06
FASTKD1	1.09848e-10	0.187552	0.07	0.057	2.18191e-06
RNF157	1.13809e-10	0.291164	0.038	0.029	2.2606e-06
LNX2	1.18479e-10	0.177795	0.077	0.063	2.35334e-06
FBRSL1	1.29859e-10	0.371959	0.045	0.034	2.57939e-06
ENSECAG00000019542	1.3083e-10	0.200603	0.131	0.114	2.59867e-06
ULK1	1.3497e-10	0.728262	0.026	0.018	2.68091e-06
SERGEF	1.36162e-10	0.123389	0.162	0.143	2.70459e-06
EML5	1.48571e-10	0.298627	0.056	0.045	2.95107e-06
SLC4A4	1.5592e-10	0.163485	0.361	0.337	3.09704e-06
SH3BP5L	1.58394e-10	0.434873	0.036	0.027	3.14619e-06
ARMC2	1.68846e-10	0.20575	0.059	0.047	3.35379e-06
AFG3L2	1.716e-10	0.142577	0.208	0.188	3.40849e-06
TECRL	1.75153e-10	0.138267	0.327	0.298	3.47906e-06
TFB1M	1.84041e-10	0.116811	0.252	0.23	3.65561e-06
CNIH4	1.85356e-10	0.197683	0.085	0.07	3.68173e-06
PTTG1IP	1.86239e-10	0.296602	0.043	0.033	3.69927e-06
TMEM19	1.89082e-10	0.304786	0.058	0.047	3.75573e-06
ENSECAG00000030526	1.9041e-10	0.576745	0.018	0.012	3.78211e-06
MAOA	1.95712e-10	0.226821	0.039	0.029	3.88743e-06
BCL9	1.98994e-10	0.293587	0.069	0.057	3.95263e-06
TBC1D17	2.06615e-10	0.252577	0.075	0.062	4.10399e-06
PTPA	2.17156e-10	0.383707	0.039	0.03	4.31338e-06
ENSECAG00000030571	2.31899e-10	0.358203	0.037	0.028	4.60622e-06
GLO1	2.34378e-10	0.136525	0.15	0.132	4.65545e-06
UBAC1	2.35132e-10	0.180977	0.19	0.171	4.67044e-06
NMNAT1	2.37368e-10	0.351759	0.042	0.032	4.71484e-06
H1-3	2.45359e-10	0.755584	0.019	0.013	4.87356e-06
SYNCRIP	2.52133e-10	0.371669	0.035	0.026	5.00811e-06
PEX26	2.54965e-10	0.817711	0.011	0.006	5.06437e-06
ENSECAG00000037656	2.73978e-10	0.440074	0.045	0.035	5.44202e-06
XPA	2.8056e-10	0.198464	0.096	0.082	5.57275e-06
AMOT	2.82889e-10	0.212882	0.159	0.141	5.61903e-06
P2RX5	2.82921e-10	0.285764	0.042	0.032	5.61967e-06
VPS35	2.88895e-10	0.115549	0.088	0.073	5.73832e-06
FOXK2	2.9042e-10	0.100801	0.25	0.228	5.76861e-06
ACSS2	2.93558e-10	0.108346	0.234	0.213	5.83095e-06
LIG3	3.16246e-10	0.379598	0.036	0.027	6.2816e-06
ABCF1	3.24959e-10	0.361622	0.043	0.033	6.45465e-06
DUSP19	3.36291e-10	0.275646	0.087	0.074	6.67974e-06
MED26	3.42884e-10	0.274801	0.086	0.072	6.81071e-06
PLCL1	3.4791e-10	0.168768	0.36	0.343	6.91054e-06
ZMAT2	3.66755e-10	0.416057	0.02	0.013	7.28485e-06
SURF4	3.79223e-10	0.446014	0.026	0.019	7.5325e-06
RCBTB1	3.97514e-10	0.179739	0.18	0.161	7.89582e-06
UXS1	4.05286e-10	0.171214	0.182	0.164	8.05019e-06
RNF34	4.08117e-10	0.346424	0.05	0.04	8.10642e-06
SUDS3	4.30603e-10	0.149886	0.091	0.076	8.55307e-06
EPB41L4A	4.55245e-10	0.273449	0.033	0.025	9.04253e-06
CTNND2	4.69206e-10	1.03385	0.016	0.01	9.31985e-06
GABPA	4.86109e-10	0.183856	0.079	0.065	9.65558e-06
COPRS	4.93329e-10	0.591352	0.018	0.012	9.799e-06
DDX47	5.10256e-10	0.314108	0.047	0.037	1.01352e-05
TRAF3IP1	5.6183e-10	0.167279	0.106	0.091	1.11596e-05
ELMO2	5.76034e-10	0.304713	0.043	0.033	1.14418e-05
TOPBP1	6.58048e-10	0.231354	0.054	0.043	1.30708e-05
PCNX4	6.73923e-10	0.138288	0.104	0.089	1.33861e-05
TMED7	6.78734e-10	0.248865	0.042	0.032	1.34817e-05
SUGCT	6.95392e-10	0.268964	0.07	0.058	1.38126e-05
ARHGAP20	7.73368e-10	0.103341	0.283	0.261	1.53614e-05
TAF3	7.96723e-10	0.107152	0.285	0.263	1.58253e-05
TCEANC2	8.20825e-10	0.300502	0.04	0.031	1.63041e-05
DSTYK	8.33914e-10	0.22234	0.052	0.041	1.6564e-05
RHPN1	8.50058e-10	0.46723	0.028	0.02	1.68847e-05
MDGA2	8.6696e-10	0.310985	0.125	0.109	1.72204e-05
G3BP2	8.87937e-10	0.263384	0.067	0.055	1.76371e-05
GPRC5B	8.88466e-10	0.365802	0.025	0.017	1.76476e-05
RAMP1	9.19295e-10	0.463908	0.024	0.017	1.826e-05
CBLL1	9.39979e-10	0.346952	0.036	0.028	1.86708e-05
PRIM2	9.4111e-10	0.106027	0.207	0.187	1.86933e-05
SRF	9.56847e-10	0.360537	0.045	0.035	1.90059e-05
VCPKMT	9.83743e-10	0.254307	0.057	0.046	1.95401e-05
CHTOP	9.8839e-10	0.224061	0.086	0.073	1.96324e-05
ENSECAG00000018610	9.89085e-10	0.603442	0.012	0.007	1.96462e-05
MMADHC	1.01245e-09	0.158881	0.136	0.119	2.01102e-05
BRCA2	1.01614e-09	0.300239	0.047	0.037	2.01835e-05
ALDH2	1.0819e-09	0.193773	0.123	0.108	2.14898e-05
ENSECAG00000038359	1.12844e-09	0.286071	0.042	0.033	2.24141e-05
FSD2	1.13339e-09	0.121368	0.231	0.211	2.25126e-05
ENSECAG00000030777	1.16718e-09	0.225845	0.053	0.043	2.31838e-05
UBTD1	1.18546e-09	0.347346	0.038	0.029	2.35468e-05
ENSECAG00000015324	1.20793e-09	0.161249	0.091	0.077	2.39931e-05
ENTPD5	1.22449e-09	0.376259	0.033	0.025	2.4322e-05
ITPR3	1.28369e-09	0.203948	0.06	0.049	2.54979e-05
SMYD4	1.37528e-09	0.270293	0.05	0.04	2.73173e-05
NANS	1.37875e-09	0.115902	0.128	0.111	2.7386e-05
PCCB	1.66692e-09	0.158674	0.136	0.119	3.31099e-05
ANKFY1	1.66959e-09	0.115394	0.2	0.18	3.3163e-05
ENSECAG00000036594	1.7119e-09	0.556545	0.023	0.016	3.40035e-05
STYXL2	1.79598e-09	0.198439	0.084	0.071	3.56735e-05
WDR20	1.805e-09	0.123727	0.188	0.169	3.58528e-05
ELAPOR1	1.84988e-09	0.51226	0.017	0.012	3.67443e-05
C8H18orf25	1.88269e-09	0.137377	0.216	0.197	3.73959e-05
ITGB1BP2	1.97166e-09	0.41139	0.028	0.021	3.9163e-05
ENSECAG00000040431	2.0043e-09	0.351801	0.034	0.026	3.98113e-05
SMARCB1	2.02624e-09	0.285442	0.047	0.037	4.02471e-05
TRHDE	2.03858e-09	0.271271	0.035	0.027	4.04924e-05
TTF1	2.04834e-09	0.116294	0.132	0.115	4.06862e-05
SAE1	2.06498e-09	0.129979	0.136	0.119	4.10167e-05
ENSECAG00000036444	2.15717e-09	0.397345	0.03	0.022	4.28479e-05
NDUFAF7	2.17477e-09	0.3974	0.029	0.022	4.31974e-05
PSKH1	2.24349e-09	0.249538	0.071	0.059	4.45625e-05
BRF1	2.26436e-09	0.265116	0.07	0.058	4.4977e-05
OBSL1	2.32741e-09	0.643788	0.021	0.014	4.62294e-05
U2AF2	2.3385e-09	0.51433	0.019	0.013	4.64496e-05
RPAIN	2.36807e-09	0.454065	0.019	0.013	4.70369e-05
POC1B	2.49957e-09	0.239023	0.075	0.063	4.96489e-05
FOXRED1	2.54873e-09	0.232263	0.054	0.044	5.06255e-05
CAMK2B	2.55071e-09	0.167631	0.159	0.142	5.06648e-05
SEPTIN10	2.59391e-09	0.173286	0.068	0.056	5.15228e-05
SGCB	2.59572e-09	0.278931	0.052	0.041	5.15588e-05
MINPP1	2.62878e-09	0.104811	0.117	0.101	5.22155e-05
CTF1	2.68458e-09	0.626199	0.022	0.016	5.33238e-05
ENSECAG00000036908	2.88231e-09	0.753838	0.013	0.008	5.72513e-05
ASB18	3.1232e-09	0.179157	0.194	0.177	6.20361e-05
QTRT2	3.24653e-09	0.517899	0.022	0.015	6.44858e-05
MSL1	3.44793e-09	0.334559	0.034	0.026	6.84863e-05
KPNA6	3.57234e-09	0.161552	0.134	0.118	7.09573e-05
MAP3K15	3.62706e-09	0.547326	0.018	0.012	7.20444e-05
ZSCAN12	3.63154e-09	0.520665	0.025	0.018	7.21332e-05
LSM12	3.63463e-09	0.32469	0.038	0.029	7.21946e-05
DRG1	3.73246e-09	0.281504	0.054	0.043	7.41379e-05
DENR	3.89708e-09	0.133242	0.092	0.079	7.74077e-05
HSF2BP	3.9113e-09	0.524493	0.025	0.018	7.76902e-05
ENY2	4.12972e-09	0.130631	0.123	0.107	8.20287e-05
SVIP	4.13314e-09	0.416812	0.019	0.013	8.20965e-05
PLEKHG3	4.15751e-09	0.217551	0.057	0.046	8.25807e-05
ENSECAG00000024274	4.21061e-09	0.30852	0.028	0.02	8.36354e-05
ENSECAG00000005084	4.25705e-09	0.372191	0.029	0.022	8.45578e-05
SLC33A1	4.28304e-09	0.314463	0.034	0.026	8.5074e-05
CIAO3	4.31866e-09	0.159546	0.089	0.076	8.57815e-05
SPEG	4.32401e-09	0.579994	0.022	0.016	8.58877e-05
BBS4	4.55704e-09	0.12406	0.164	0.147	9.05165e-05
PRDM15	4.61452e-09	0.472565	0.021	0.014	9.16582e-05
ABRAXAS2	4.63928e-09	0.194307	0.056	0.046	9.21501e-05
HSPA5	4.69927e-09	0.383917	0.031	0.023	9.33415e-05
DHRS7B	5.25472e-09	0.220147	0.097	0.083	0.000104374
RAI1	5.30384e-09	0.386076	0.039	0.03	0.00010535
ENTR1	5.33065e-09	0.315971	0.025	0.018	0.000105883
ENSECAG00000022859	5.6815e-09	0.366749	0.042	0.033	0.000112852
OLFML2A	5.68795e-09	0.649401	0.014	0.009	0.00011298
CCDC18	5.74665e-09	0.18539	0.096	0.082	0.000114146
SRSF12	5.7845e-09	0.111178	0.098	0.084	0.000114898
PPP1R11	5.91652e-09	0.475649	0.016	0.01	0.00011752
DELE1	5.96466e-09	0.403705	0.043	0.034	0.000118476
ANKRD16	6.15869e-09	0.254031	0.052	0.042	0.00012233
REST	6.24513e-09	0.319056	0.03	0.022	0.000124047
NCOR2	6.36206e-09	0.110346	0.101	0.086	0.00012637
GNAI3	6.37289e-09	0.123291	0.119	0.104	0.000126585
TSPYL2	6.40755e-09	0.483857	0.017	0.012	0.000127273
CCDC174	6.55673e-09	0.121495	0.12	0.104	0.000130236
CHD8	6.93909e-09	0.106832	0.109	0.094	0.000137831
GPANK1	7.12405e-09	0.316651	0.021	0.015	0.000141505
DCUN1D2	7.15437e-09	0.123641	0.192	0.174	0.000142107
LAS1L	7.2682e-09	0.10576	0.132	0.116	0.000144368
C2	7.3079e-09	0.296687	0.05	0.041	0.000145157
ABTB2	7.37903e-09	0.215888	0.108	0.094	0.00014657
ZBTB40	7.53395e-09	0.256036	0.056	0.046	0.000149647
NAT10	7.82669e-09	0.217183	0.06	0.049	0.000155462
ICE1	8.26808e-09	0.119438	0.145	0.128	0.000164229
GRB2	8.93285e-09	0.117855	0.139	0.122	0.000177433
METTL9	9.12023e-09	0.224041	0.086	0.073	0.000181155
TCP11L2	9.24166e-09	0.144768	0.112	0.097	0.000183567
MAPK4	9.33441e-09	0.762031	0.013	0.008	0.000185409
DTD2	9.5148e-09	0.500964	0.019	0.013	0.000188993
TRMT5	9.59509e-09	0.566943	0.022	0.016	0.000190587
NIBAN3	9.71973e-09	0.342816	0.038	0.029	0.000193063
NUS1	1.00892e-08	0.13871	0.076	0.064	0.000200401
SPTB	1.01052e-08	0.124277	0.176	0.158	0.000200719
IFNGR1	1.01087e-08	0.261987	0.053	0.043	0.000200789
METTL7A	1.05077e-08	0.987418	0.01	0.006	0.000208715
SLC39A9	1.07139e-08	0.190819	0.076	0.064	0.00021281
CHD1L	1.14387e-08	0.17979	0.055	0.045	0.000227206
ENSECAG00000035517	1.14928e-08	0.409688	0.024	0.017	0.000228281
SGF29	1.17166e-08	0.395279	0.025	0.018	0.000232727
ZFP62	1.18801e-08	0.269299	0.038	0.03	0.000235974
LRRC69	1.21349e-08	0.428894	0.026	0.019	0.000241036
ABHD17B	1.28554e-08	0.144783	0.143	0.127	0.000255348
NCAPD2	1.30488e-08	0.446103	0.021	0.015	0.000259188
TMEM14C	1.30871e-08	0.187654	0.094	0.081	0.000259949
ZNF26	1.31049e-08	0.39836	0.03	0.023	0.000260302
TBC1D14	1.32149e-08	0.133095	0.097	0.084	0.000262488
TENT4A	1.33769e-08	0.320436	0.036	0.028	0.000265706
PDE4C	1.36302e-08	0.500041	0.02	0.014	0.000270736
CRTC3	1.39388e-08	0.106171	0.173	0.155	0.000276867
KLF6	1.54775e-08	0.18953	0.048	0.039	0.000307429
DTWD2	1.56093e-08	0.119421	0.211	0.192	0.000310047
CENPJ	1.56125e-08	0.263968	0.059	0.049	0.000310111
ARCN1	1.56505e-08	0.154162	0.088	0.075	0.000310866
CDKL3	1.60566e-08	0.142547	0.171	0.154	0.000318933
TRMO	1.64877e-08	0.329871	0.027	0.02	0.000327496
ZNF282	1.66087e-08	0.335106	0.028	0.021	0.000329899
ENSECAG00000033821	1.68044e-08	0.138035	0.181	0.164	0.000333787
GOT2	1.70655e-08	0.190272	0.143	0.127	0.000338972
NUFIP2	1.76678e-08	0.122416	0.166	0.149	0.000350936
TBC1D32	1.81605e-08	0.105845	0.072	0.06	0.000360722
ZFAT	1.82508e-08	0.190037	0.092	0.079	0.000362516
NPLOC4	1.83477e-08	0.157943	0.177	0.16	0.00036444
IGSF3	1.83477e-08	0.308934	0.045	0.036	0.00036444
NCKAP5L	1.98321e-08	0.167909	0.05	0.04	0.000393925
ENSECAG00000037626	2.06371e-08	0.407507	0.02	0.014	0.000409915
KPTN	2.08064e-08	0.534049	0.018	0.013	0.000413277
CEBPD	2.08808e-08	0.61496	0.021	0.015	0.000414755
BRMS1L	2.10395e-08	0.354861	0.042	0.034	0.000417908
CRCP	2.15523e-08	0.215759	0.058	0.047	0.000428093
COPS7B	2.17869e-08	0.13865	0.186	0.169	0.000432753
PIGX	2.2133e-08	0.132836	0.078	0.066	0.000439628
SNX7	2.25573e-08	0.103744	0.092	0.079	0.000448056
C10orf143	2.30153e-08	0.145241	0.098	0.084	0.000457153
ZNF268	2.35844e-08	0.181453	0.046	0.036	0.000468457
DENND6A	2.38012e-08	0.139409	0.126	0.111	0.000472762
PLXNB3	2.39764e-08	0.440988	0.022	0.015	0.000476243
ANKAR	2.53021e-08	0.106906	0.13	0.114	0.000502575
SPATA5L1	2.56656e-08	0.198189	0.071	0.06	0.000509795
ZCCHC9	2.58964e-08	0.520954	0.014	0.009	0.00051438
APLF	2.6865e-08	0.131795	0.072	0.061	0.000533619
SYNPO	2.69602e-08	0.184332	0.087	0.075	0.000535511
ENSECAG00000012906	2.79624e-08	0.453942	0.024	0.017	0.000555416
SLC25A25	2.81346e-08	0.587999	0.013	0.008	0.000558838
LDAF1	2.82256e-08	0.247645	0.057	0.047	0.000560644
MASP2	2.91138e-08	0.374467	0.017	0.012	0.000578288
SFXN5	2.91567e-08	0.181329	0.114	0.1	0.000579139
NUP43	2.98777e-08	0.445051	0.023	0.017	0.00059346
ENSECAG00000040346	3.02523e-08	0.556096	0.012	0.008	0.0006009
ENSECAG00000042746	3.03077e-08	0.476232	0.024	0.017	0.000602002
PPM1D	3.07884e-08	0.165551	0.126	0.111	0.00061155
MLEC	3.25024e-08	0.546515	0.017	0.012	0.000645595
METAP1	3.30724e-08	0.178941	0.089	0.077	0.000656917
ENSECAG00000041851	3.54819e-08	0.5111	0.012	0.008	0.000704777
GPR22	3.62024e-08	0.515684	0.015	0.01	0.000719089
ZSWIM9	3.62595e-08	0.51027	0.011	0.007	0.000720222
FAM199X	3.66168e-08	0.451114	0.018	0.012	0.00072732
POLM	3.76789e-08	0.370232	0.028	0.021	0.000748416
MAP3K9	3.84409e-08	0.257167	0.038	0.03	0.000763551
KMT5A	3.85191e-08	0.466398	0.023	0.017	0.000765105
H6PD	3.89909e-08	0.2188	0.112	0.098	0.000774477
ENSECAG00000042476	3.92325e-08	0.511384	0.018	0.013	0.000779275
TWSG1	3.97574e-08	0.178746	0.042	0.034	0.000789702
ORMDL1	4.17517e-08	0.418561	0.023	0.017	0.000829314
BPHL	4.23325e-08	0.122556	0.162	0.145	0.000840851
SLC29A3	4.26193e-08	0.730455	0.012	0.008	0.000846547
UVSSA	4.28308e-08	0.406974	0.027	0.02	0.000850748
ENSECAG00000038195	4.33206e-08	0.433099	0.029	0.022	0.000860478
TSR1	4.36101e-08	0.442737	0.024	0.017	0.000866227
UEVLD	4.39307e-08	0.138437	0.108	0.095	0.000872595
DDIT4L	4.41987e-08	0.228577	0.146	0.132	0.00087792
CCDC73	4.4977e-08	0.195263	0.046	0.037	0.000893378
GULO	4.64439e-08	0.205531	0.04	0.032	0.000922516
HMGXB4	4.67168e-08	0.226967	0.075	0.064	0.000927936
PEBP1	4.85349e-08	0.756103	0.01	0.006	0.000964049
CCDC59	4.89812e-08	0.163426	0.079	0.067	0.000972913
STAC	4.91371e-08	0.177102	0.017	0.023	0.00097601
ZC3H12C	5.00996e-08	0.162511	0.16	0.144	0.000995128
EIF4H	5.06231e-08	0.154256	0.063	0.053	0.00100553
RRP1	5.27029e-08	0.209335	0.067	0.056	0.00104684
RNF7	5.41777e-08	0.415778	0.021	0.015	0.00107613
DIAPH3	5.43526e-08	0.226249	0.041	0.032	0.00107961
ENSECAG00000034447	5.56915e-08	0.480451	0.018	0.013	0.0011062
ZCCHC2	5.65007e-08	0.104343	0.117	0.103	0.00112227
POLA1	5.76835e-08	0.110558	0.224	0.206	0.00114577
DHRS7C	5.77437e-08	0.243231	0.103	0.09	0.00114696
TBCE	5.88331e-08	0.246532	0.076	0.065	0.0011686
ENSECAG00000028526	5.9388e-08	0.335374	0.042	0.034	0.00117962
KDM2B	6.09511e-08	0.149767	0.139	0.124	0.00121067
TOMM34	6.25625e-08	0.503878	0.011	0.007	0.00124268
ENSECAG00000035798	6.36978e-08	0.746738	0.012	0.007	0.00126523
ZNF318	6.43631e-08	0.244925	0.048	0.039	0.00127844
PTS	6.4708e-08	0.502369	0.018	0.013	0.0012853
ASB4	6.60555e-08	0.11184	0.348	0.326	0.00131206
OAT	6.93721e-08	0.144826	0.045	0.036	0.00137794
ENSECAG00000030424	6.96998e-08	0.297829	0.031	0.023	0.00138445
KCNB1	7.46666e-08	0.254678	0.026	0.019	0.0014831
SHCBP1L	7.92624e-08	0.317835	0.01	0.006	0.00157439
SHISAL2B	8.07837e-08	0.301517	0.015	0.01	0.00160461
XK	8.21984e-08	0.242455	0.043	0.034	0.00163271
ZNF341	8.22394e-08	0.295075	0.031	0.024	0.00163352
DDRGK1	8.23482e-08	0.120845	0.058	0.048	0.00163568
XPO6	8.3985e-08	0.111421	0.149	0.133	0.00166819
PRCP	8.4131e-08	0.279	0.076	0.065	0.00167109
RPRD1B	8.54932e-08	0.179026	0.139	0.125	0.00169815
MPPED2	8.60751e-08	0.330058	0.03	0.023	0.00170971
ZNF768	8.64204e-08	0.552882	0.018	0.013	0.00171657
TXNL4A	8.65124e-08	0.196277	0.056	0.046	0.0017184
KCTD5	8.70368e-08	0.472187	0.016	0.011	0.00172881
PPRC1	9.29258e-08	0.177827	0.063	0.053	0.00184578
ENSECAG00000034571	9.29943e-08	0.66501	0.016	0.011	0.00184715
JSRP1	9.59396e-08	0.134843	0.124	0.11	0.00190565
ENSECAG00000038197	9.59876e-08	0.475449	0.02	0.015	0.0019066
MCM9	9.76157e-08	0.142883	0.118	0.104	0.00193894
ENSECAG00000039276	1.01804e-07	0.373717	0.026	0.02	0.00202214
RWDD4	1.03645e-07	0.144499	0.094	0.082	0.0020587
ENSECAG00000043138	1.06341e-07	0.62787	0.013	0.009	0.00211225
THOC3	1.09737e-07	0.506757	0.022	0.016	0.00217971
HORMAD1	1.11075e-07	0.370394	0.01	0.006	0.00220629
PRDM10	1.15405e-07	0.227848	0.102	0.09	0.00229229
RBFA	1.15875e-07	0.294525	0.02	0.014	0.00230163
RNF214	1.23334e-07	0.139923	0.123	0.109	0.00244979
ENSECAG00000037873	1.25411e-07	0.122498	0.102	0.089	0.00249105
MAPKAPK2	1.2805e-07	0.174022	0.167	0.152	0.00254345
GTPBP8	1.31157e-07	0.151582	0.117	0.104	0.00260517
DGKZ	1.31339e-07	0.145586	0.205	0.189	0.00260879
TRIM36	1.35267e-07	0.483181	0.026	0.019	0.0026868
ZNF787	1.49572e-07	0.19396	0.051	0.042	0.00297094
FRZB	1.57285e-07	0.121242	0.052	0.043	0.00312416
PRKCI	1.62893e-07	0.201253	0.046	0.038	0.00323554
GXYLT1	1.6339e-07	0.192823	0.03	0.023	0.00324541
MRPL9	1.65905e-07	0.481538	0.015	0.01	0.00329537
ZNF862	1.69504e-07	0.35469	0.038	0.03	0.00336685
TADA1	1.75501e-07	0.298982	0.056	0.047	0.00348597
CORO6	1.80792e-07	0.508387	0.017	0.012	0.00359107
AGFG1	1.82505e-07	0.1523	0.199	0.184	0.00362509
KLHL15	1.84898e-07	0.10382	0.12	0.106	0.00367263
FBXL3	2.21578e-07	0.219625	0.053	0.043	0.0044012
CEMIP	2.26995e-07	0.295697	0.018	0.012	0.0045088
HDAC7	2.27103e-07	0.393122	0.023	0.017	0.00451094
PDIA5	2.32601e-07	0.243841	0.026	0.02	0.00462016
ENSECAG00000036289	2.35934e-07	0.260637	0.021	0.015	0.00468635
MED22	2.37114e-07	0.609449	0.012	0.008	0.00470979
SH3GL1	2.37339e-07	0.150869	0.046	0.037	0.00471427
RUNDC1	2.48113e-07	0.265737	0.053	0.044	0.00492827
CA5B	2.64916e-07	0.16326	0.068	0.058	0.00526202
PACS1	2.76347e-07	0.103467	0.113	0.1	0.00548907
NAPA	2.85914e-07	0.205402	0.057	0.048	0.00567912
WARS2	2.96297e-07	0.229838	0.056	0.046	0.00588536
BRD1	3.22858e-07	0.199533	0.098	0.086	0.00641294
PGM2L1	3.28763e-07	0.13138	0.121	0.108	0.00653023
DONSON	3.61633e-07	0.122481	0.076	0.065	0.00718312
PDIA6	3.66101e-07	0.122428	0.052	0.043	0.00727186
RNF146	3.89211e-07	0.168857	0.095	0.083	0.00773089
TEC	3.89439e-07	0.184021	0.042	0.034	0.00773542
AKIRIN2	4.17325e-07	0.134688	0.136	0.122	0.00828933
CDC23	4.2513e-07	0.246436	0.052	0.043	0.00844436
CUTC	4.65613e-07	0.111533	0.216	0.2	0.00924848
SLC31A2	4.68478e-07	0.392711	0.022	0.017	0.00930537
EXOC8	4.79135e-07	0.532074	0.016	0.011	0.00951705
TXNDC9	4.97595e-07	0.194373	0.049	0.04	0.00988372
FIZ1	5.27283e-07	0.493811	0.012	0.008	0.0104734
CASZ1	5.43185e-07	0.165443	0.076	0.066	0.0107893
THAP12	5.82328e-07	0.317669	0.031	0.024	0.0115668
SNRNP27	5.93194e-07	0.313019	0.036	0.029	0.0117826
ENSECAG00000037196	6.14474e-07	0.549744	0.018	0.013	0.0122053
REL	6.15608e-07	0.153184	0.062	0.052	0.0122278
LEPR	6.33689e-07	0.160122	0.071	0.061	0.012587
STMP1	6.51883e-07	0.239901	0.044	0.036	0.0129484
HIRIP3	6.59643e-07	0.234906	0.033	0.026	0.0131025
BCOR	6.83057e-07	0.34735	0.034	0.027	0.0135676
PTBP1	7.00517e-07	0.251268	0.026	0.02	0.0139144
FCSK	7.13952e-07	0.420209	0.02	0.015	0.0141812
ABCA10	7.19024e-07	0.238072	0.033	0.026	0.014282
VBP1	7.24111e-07	0.139294	0.09	0.079	0.014383
KRT23	7.2576e-07	0.53391	0.014	0.01	0.0144158
ENSECAG00000034054	7.42498e-07	0.535391	0.016	0.012	0.0147482
NAA20	7.43498e-07	0.125364	0.195	0.18	0.0147681
SIAH2	7.56699e-07	0.469419	0.024	0.018	0.0150303
NUDT21	7.66272e-07	0.13782	0.066	0.057	0.0152205
PPT1	7.79422e-07	0.115429	0.104	0.092	0.0154817
MPHOSPH10	8.03943e-07	0.128187	0.07	0.06	0.0159687
U2.23	8.07875e-07	0.316538	0.03	0.023	0.0160468
MAP3K14	8.14911e-07	0.13729	0.066	0.057	0.0161866
CENPW	8.20146e-07	0.479177	0.015	0.01	0.0162906
NTN1	8.25592e-07	0.194356	0.047	0.038	0.0163987
FAM78A	8.25601e-07	0.228586	0.025	0.019	0.0163989
CDKN2AIP	8.63534e-07	0.157417	0.027	0.021	0.0171524
PRELID2	8.65689e-07	0.27826	0.025	0.019	0.0171952
MEGF9	9.12422e-07	0.356715	0.021	0.015	0.0181234
NPNT	9.19552e-07	0.171066	0.081	0.07	0.0182651
ENSECAG00000039305	9.21353e-07	0.580983	0.01	0.006	0.0183008
SEMA6D	9.32539e-07	0.145936	0.134	0.121	0.018523
CCDC121	9.47056e-07	0.604191	0.017	0.012	0.0188114
ENSECAG00000028497	9.78733e-07	0.250054	0.024	0.019	0.0194406
PIM1	9.84352e-07	0.277601	0.029	0.023	0.0195522
FZD6	9.8666e-07	0.429093	0.029	0.022	0.019598
FAM98A	1.00076e-06	0.136895	0.051	0.043	0.019878
TIAM2	1.06687e-06	0.127932	0.079	0.069	0.0211913
TM9SF4	1.08235e-06	0.113278	0.154	0.139	0.0214988
KATNAL1	1.08422e-06	0.143527	0.097	0.085	0.0215358
RNF220	1.10421e-06	0.289495	0.027	0.021	0.021933
SCAI	1.1124e-06	0.120378	0.103	0.091	0.0220956
UQCC2	1.12217e-06	0.193523	0.035	0.028	0.0222896
SLC9A2	1.13338e-06	0.180715	0.052	0.043	0.0225123
CFAP57	1.17889e-06	0.285649	0.029	0.023	0.0234163
CLPB	1.23002e-06	0.146108	0.075	0.065	0.0244318
MB21D2	1.24474e-06	0.222286	0.125	0.112	0.0247244
ATL3	1.26043e-06	0.130418	0.103	0.091	0.025036
ENSECAG00000031944	1.27424e-06	0.338863	0.016	0.012	0.0253102
NAPB	1.27836e-06	0.117407	0.102	0.091	0.0253921
SYTL2	1.3244e-06	0.135843	0.03	0.024	0.0263066
PPIL1	1.37054e-06	0.364008	0.02	0.014	0.027223
ENSECAG00000003988	1.38038e-06	0.384659	0.032	0.026	0.0274184
WDR76	1.39063e-06	0.119041	0.126	0.114	0.027622
TRIM66	1.40471e-06	0.273023	0.068	0.059	0.0279017
EMC7	1.41282e-06	0.208311	0.059	0.051	0.0280628
ENSECAG00000012589	1.50824e-06	0.174949	0.039	0.032	0.0299582
TMEM244	1.54131e-06	0.339738	0.024	0.019	0.030615
TOLLIP	1.57096e-06	0.415389	0.018	0.013	0.0312039
ZNF248	1.60224e-06	0.18042	0.087	0.076	0.0318252
ZNF550	1.66304e-06	0.534668	0.013	0.009	0.0330329
TNFRSF9	1.72287e-06	0.135826	0.085	0.074	0.0342213
WRAP73	1.86935e-06	0.208152	0.028	0.022	0.0371309
ENSECAG00000040452	1.94652e-06	0.543401	0.01	0.006	0.0386637
ATXN1L	2.03535e-06	0.209642	0.058	0.049	0.0404281
AK6	2.04687e-06	0.125015	0.113	0.101	0.040657
ANKFN1	2.18763e-06	0.553028	0.01	0.006	0.043453
CDPF1	2.25993e-06	0.27247	0.034	0.028	0.0448889
PPP2R2D	2.34745e-06	0.10067	0.2	0.185	0.0466275
ARF2	2.37762e-06	0.338194	0.034	0.028	0.0472267
SEMA3A	2.40206e-06	0.179926	0.017	0.012	0.0477121
ENSECAG00000015480	2.4101e-06	0.151849	0.034	0.027	0.0478717
PPIP5K2	2.49769e-06	0.120333	0.057	0.048	0.0496116

## Sheet: Supplementary Table S5
Supplementary Table S5. Downregulated of DEGs between BF and LD Samples
Gene	p_val	avg_log2FC	pct.1	pct.2	p_val_adj
ESRRG	0	-0.664177	0.39	0.552	0
FOXP2	0	-0.662515	0.424	0.581	0
MYLK4	0	-0.938531	0.265	0.398	0
NRP1	0	-0.891251	0.105	0.227	0
SLC16A7	0	-1.77848	0.085	0.188	0
ATCAY	0	-3.31873	0.013	0.1	0
PDE3B	0	-2.20142	0.041	0.124	0
MYBPC1	0	-0.564554	0.746	0.818	0
NPR3	0	-3.08767	0.019	0.087	0
TSC22D1	0	-0.643978	0.703	0.759	0
HOXC11	8.89318162514244e-323	-5.15018	0.001	0.047	1.76645266620204e-318
PRSS23	1.67982319586024e-322	-1.34673	0.072	0.172	3.33663281393719e-318
RCAN2	5.47489057109215e-314	-1.2109	0.079	0.181	1.08747751413603e-309
GPCPD1	2.74952e-306	-0.387605	0.566	0.678	5.46136e-302
ENSECAG00000035318	3.23334e-305	-0.659389	0.589	0.696	6.42238e-301
MEF2C	1.67602e-298	-0.521081	0.731	0.766	3.32907e-294
MB	4.47651e-298	-0.725721	0.418	0.543	8.8917e-294
GBE1	1.75468e-292	-0.738234	0.446	0.553	3.48531e-288
LPL	7.3761e-290	-1.43218	0.131	0.237	1.46511e-285
RBM20	3.31e-285	-0.819267	0.313	0.436	6.57464e-281
5-8S-rRNA.1	1.02075e-264	-1.4013	0.269	0.371	2.02752e-260
CADM2	1.85383e-227	-0.437358	0.26	0.372	3.68227e-223
LAMA2	1.06184e-224	-0.196964	0.23	0.355	2.10913e-220
VWA8	3.2541e-220	-0.488616	0.683	0.721	6.46362e-216
PRKG1	2.06113e-211	-0.454945	0.438	0.558	4.09402e-207
PRKCQ	2.57825e-206	-0.590873	0.341	0.451	5.12118e-202
TNNT1	4.23137e-205	-1.11399	0.32	0.41	8.40476e-201
KCNH1	6.41921e-202	-2.52795	0.012	0.055	1.27505e-197
TNNI1	1.07374e-198	-1.0541	0.247	0.34	2.13277e-194
ENSECAG00000043179	2.10158e-192	-0.643812	0.39	0.484	4.17437e-188
DYNC1I1	2.28181e-190	-0.870934	0.131	0.219	4.53236e-186
COQ8A	1.51692e-184	-0.534405	0.437	0.531	3.01305e-180
PSME4	1.75532e-183	-0.476574	0.587	0.64	3.4866e-179
ACTN2	9.91819e-183	-0.409125	0.584	0.657	1.97005e-178
ENSECAG00000003428	5.01318e-181	-0.620136	0.597	0.666	9.95767e-177
SIM2	1.38609e-172	-3.27173	0.003	0.03	2.75318e-168
MT-CO3	9.22032e-170	-0.462305	0.696	0.755	1.83143e-165
MT-CO2	4.28478e-165	-0.512998	0.597	0.671	8.51085e-161
GPR156	1.70936e-163	-1.24999	0.047	0.104	3.3953e-159
ABRA	3.88384e-162	-0.741493	0.176	0.263	7.71446e-158
NR4A2	5.55479e-159	-0.614496	0.119	0.201	1.10335e-154
CLIP1	5.99395e-155	-0.425425	0.622	0.668	1.19058e-150
ENSECAG00000041150	1.36535e-152	-0.646038	0.173	0.259	2.712e-148
QKI	4.68908e-146	-0.2031	0.907	0.921	9.31393e-142
COX6A2	3.49768e-143	-0.819739	0.214	0.297	6.94745e-139
CACNA2D3	5.0348e-141	-2.7571	0.006	0.035	1.00006e-136
CHP1	2.57938e-139	-1.00472	0.089	0.153	5.12342e-135
UGP2	4.58019e-138	-0.844724	0.261	0.34	9.09764e-134
TNNC1	1.04368e-137	-1.17389	0.159	0.233	2.07306e-133
LTBP1	1.5246e-136	-0.691838	0.13	0.205	3.0283e-132
MT-CO1	1.97278e-136	-0.546504	0.751	0.797	3.91853e-132
MYOZ2	4.4913e-136	-0.930309	0.075	0.136	8.92106e-132
ENSECAG00000040433	1.39998e-135	-1.46241	0.045	0.096	2.78077e-131
ANK2	2.80828e-133	-0.461914	0.536	0.602	5.57808e-129
PDE11A	5.62747e-133	-3.31077	0.004	0.028	1.11778e-128
PPARGC1A	6.60757e-133	-0.549153	0.409	0.481	1.31246e-128
ADCY2	1.60886e-132	-0.36881	0.651	0.682	3.19569e-128
ACSL4	1.30165e-131	-0.81358	0.114	0.182	2.58547e-127
ACAT1	1.06376e-130	-0.793265	0.139	0.211	2.11294e-126
RNF144B	2.27637e-129	-0.735266	0.183	0.261	4.52155e-125
HMCN1	4.41811e-129	-0.77004	0.104	0.17	8.7757e-125
KIF13B	1.28906e-128	-0.502279	0.493	0.552	2.56046e-124
KIF4A	2.8268e-127	-2.07069	0.014	0.046	5.61488e-123
CD36	1.67685e-126	-0.521023	0.378	0.458	3.33074e-122
ENSECAG00000030543	6.11741e-125	-5.13499	0.001	0.019	1.2151e-120
DAPK2	1.40468e-124	-1.02122	0.066	0.121	2.79012e-120
RILPL1	2.07646e-124	-0.780936	0.132	0.201	4.12446e-120
MYLK3	3.78995e-124	-1.14637	0.123	0.188	7.52799e-120
CYP2R1	2.04528e-123	-2.06486	0.012	0.043	4.06254e-119
COL14A1	1.0894e-122	-0.844132	0.089	0.15	2.16388e-118
ENSECAG00000027930	1.86962e-121	-0.940767	0.096	0.158	3.71362e-117
SLCO5A1	8.8198e-121	-0.602442	0.315	0.389	1.75188e-116
PRRX1	2.32826e-120	-0.855209	0.132	0.199	4.62462e-116
CSTPP1	9.17619e-118	-1.25082	0.05	0.098	1.82267e-113
TMEM135	1.43402e-117	-0.405856	0.302	0.392	2.84839e-113
ENSECAG00000026949	1.89185e-117	-0.481422	0.475	0.536	3.75779e-113
IVNS1ABP	4.04864e-117	-0.595871	0.256	0.331	8.04182e-113
LMCD1	1.08714e-116	-0.517251	0.207	0.286	2.15939e-112
ACADVL	1.13784e-116	-0.727359	0.174	0.245	2.26009e-112
NDUFS7	2.15325e-116	-0.728076	0.186	0.258	4.277e-112
ARPP21	2.67029e-116	-0.730612	0.45	0.5	5.30399e-112
CD74	6.3735e-116	-1.01659	0.072	0.126	1.26597e-111
PPP1R36	9.06603e-114	-1.17006	0.05	0.097	1.80078e-109
NMRK2	6.30085e-113	-1.32599	0.047	0.092	1.25154e-108
MYH7	9.31807e-113	-0.580144	0.301	0.383	1.85085e-108
MT-CYB	1.04244e-112	-0.516981	0.397	0.476	2.0706e-108
MHCB3	4.27562e-112	-1.40791	0.055	0.103	8.49267e-108
ENSECAG00000040390	7.8571e-112	-0.468925	0.317	0.397	1.56066e-107
COX7A1	1.80828e-111	-1.04011	0.072	0.125	3.59179e-107
ITIH4	3.22736e-111	-0.810279	0.129	0.193	6.4105e-107
PRTG	8.64819e-111	-1.0628	0.062	0.112	1.71779e-106
CFD	2.36077e-109	-0.968422	0.109	0.172	4.6892e-105
WDR45	7.58702e-109	-1.21381	0.035	0.076	1.50701e-104
NRAP	7.78981e-109	-0.414785	0.598	0.631	1.54729e-104
ENSECAG00000034963	2.06908e-108	-0.936032	0.058	0.107	4.10982e-104
MT-ND3	2.57745e-108	-0.489785	0.242	0.32	5.11958e-104
SLC35F4	5.80975e-108	-0.803508	0.096	0.154	1.15399e-103
CC2D2A	1.13712e-106	-1.03951	0.083	0.137	2.25866e-102
COX4I1	2.08905e-106	-0.595059	0.273	0.347	4.14948e-102
ITGB6	3.71066e-106	-0.44505	0.378	0.451	7.37048e-102
MGP	3.77066e-105	-0.803107	0.131	0.196	7.48967e-101
KY	5.25847e-104	-0.991705	0.059	0.106	1.04449e-99
IL15	6.15163e-103	-0.492952	0.293	0.368	1.2219e-98
MT-ND4	8.81064e-103	-0.54758	0.298	0.373	1.75006e-98
PTGES3	1.08224e-101	-0.444682	0.321	0.392	2.14965e-97
FRAS1	1.09874e-100	-0.611843	0.193	0.261	2.18242e-96
PNPLA2	2.41441e-100	-0.886564	0.074	0.125	4.79575e-96
ADAMTS19	3.0522e-100	-0.988614	0.055	0.101	6.06259e-96
ENSECAG00000022891	8.43857e-100	-0.244583	0.646	0.681	1.67615e-95
RBMS3	1.5558e-99	-0.300359	0.22	0.299	3.09029e-95
TNS2	3.42502e-99	-0.758641	0.128	0.189	6.80311e-95
ENSECAG00000032733	5.00126e-99	-0.349242	0.585	0.637	9.93399e-95
SLC22A5	1.77354e-98	-0.737743	0.17	0.234	3.52278e-94
PRKAG2	2.01494e-98	-0.613544	0.153	0.218	4.00228e-94
CIRBP	2.61581e-96	-0.899837	0.063	0.109	5.19578e-92
SLC28A1	7.72914e-96	-1.35424	0.034	0.071	1.53524e-91
MT-ND1	4.09606e-95	-0.487855	0.386	0.457	8.136e-91
LGI1	1.26426e-94	-2.11128	0.011	0.035	2.51121e-90
IL15RA	1.52999e-94	-1.36784	0.028	0.062	3.03902e-90
BNC2	2.19033e-94	-0.373888	0.415	0.489	4.35064e-90
DHRS3	4.36658e-94	-0.966717	0.058	0.103	8.67334e-90
GSN	8.57995e-94	-0.441273	0.144	0.208	1.70424e-89
EGLN1	4.19401e-93	-0.429874	0.337	0.406	8.33056e-89
SBK2	1.32987e-92	-3.06771	0.004	0.021	2.64152e-88
LDHB	3.15728e-91	-0.968933	0.071	0.117	6.27131e-87
IRS2	3.79846e-91	-0.742337	0.08	0.129	7.54487e-87
SORBS1	3.84494e-91	-0.309998	0.538	0.598	7.6372e-87
ABCA17	7.3634e-91	-1.79326	0.017	0.045	1.46259e-86
ENSECAG00000031029	1.1827e-90	-1.02303	0.045	0.084	2.3492e-86
CYCS	1.87988e-90	-0.625522	0.16	0.222	3.734e-86
BAZ2B	2.73607e-90	-0.299526	0.647	0.684	5.43466e-86
PFKFB2	4.43794e-90	-1.10872	0.052	0.093	8.81509e-86
FAM13C	4.60898e-90	-0.648792	0.167	0.23	9.15482e-86
FILIP1L	7.13842e-90	-0.427517	0.827	0.801	1.4179e-85
ENSECAG00000010324	1.2344e-89	-1.16294	0.049	0.089	2.45188e-85
TBX15	2.40751e-89	-0.533029	0.288	0.353	4.78204e-85
CHST9	6.72962e-89	-2.07455	0.006	0.026	1.3367e-84
SOCS2	1.94589e-88	-1.20886	0.019	0.047	3.86513e-84
FABP3	1.0776e-87	-0.82421	0.116	0.17	2.14045e-83
DPH6	5.93802e-86	-0.527164	0.233	0.298	1.17947e-81
VPS54	3.22526e-85	-0.6082	0.433	0.483	6.40634e-81
MT-ND2	5.92307e-85	-0.373711	0.274	0.345	1.1765e-80
LRRC2	7.75921e-85	-0.440257	0.323	0.388	1.54121e-80
MT-ATP6	1.0666e-84	-0.384372	0.39	0.458	2.11859e-80
SVIL	2.54722e-83	-0.275613	0.715	0.708	5.05955e-79
GLIS3	4.674e-83	-0.428935	0.165	0.229	9.28396e-79
CTSD	1.07959e-82	-0.461503	0.424	0.482	2.14438e-78
CST3	4.88106e-82	-0.567607	0.136	0.191	9.69526e-78
GAB2	2.05052e-81	-0.393561	0.355	0.42	4.07294e-77
GPAM	2.50044e-81	-0.557499	0.202	0.265	4.96663e-77
ATP5MC1	3.14052e-81	-0.665977	0.159	0.217	6.23802e-77
TMSB4X	5.50002e-80	-0.513016	0.195	0.257	1.09247e-75
MYL2	9.49091e-80	-0.717193	0.307	0.367	1.88518e-75
SMPX	2.39729e-79	-0.628095	0.124	0.178	4.76174e-75
GRB14	9.09151e-79	-1.39715	0.019	0.046	1.80585e-74
CAST	1.63929e-78	-0.370111	0.438	0.496	3.25613e-74
HLCS	2.78088e-78	-0.389889	0.428	0.485	5.52365e-74
UQCRQ	2.99706e-78	-0.676799	0.167	0.224	5.95307e-74
SLC38A6	4.07453e-78	-0.671747	0.135	0.188	8.09325e-74
ENSECAG00000027676	8.67203e-78	-0.521859	0.398	0.462	1.72252e-73
PACRG	1.62594e-77	-1.57927	0.022	0.049	3.22961e-73
KCNMB2	1.71097e-77	-0.479012	0.098	0.147	3.39849e-73
LRRC8B	2.53172e-77	-0.785596	0.069	0.112	5.02876e-73
TRIM63	1.42236e-76	-0.643772	0.158	0.213	2.82523e-72
RPLP2	1.73333e-75	-0.527069	0.153	0.209	3.4429e-71
PDGFD	2.49199e-75	-0.675416	0.055	0.094	4.94985e-71
EIF4G2	4.83218e-75	-0.359156	0.393	0.454	9.59817e-71
MUSTN1	1.15186e-74	-0.696049	0.089	0.135	2.28793e-70
KREMEN1	1.54813e-74	-0.809466	0.064	0.105	3.07505e-70
BCHE	2.0061e-74	-0.677584	0.088	0.135	3.98471e-70
AGBL1	9.24156e-74	-0.515657	0.37	0.432	1.83565e-69
SLC44A5	9.72863e-73	-1.61623	0.011	0.032	1.9324e-68
ACSL1	6.19067e-72	-0.351914	0.502	0.548	1.22965e-67
PIK3R1	8.4251e-72	-0.346508	0.383	0.442	1.67348e-67
NTN4	1.46248e-71	-0.450999	0.045	0.08	2.90493e-67
SMPDL3A	1.88513e-71	-0.579668	0.183	0.238	3.74443e-67
DGKH	1.66992e-70	-0.642063	0.056	0.094	3.31696e-66
EEF2	2.52335e-70	-0.299917	0.643	0.668	5.01212e-66
GHR	3.22128e-70	-0.254015	0.768	0.756	6.39843e-66
PPP2R5A	3.23533e-70	-0.63386	0.214	0.269	6.42633e-66
TGIF1	3.38014e-70	-0.675008	0.112	0.16	6.71397e-66
ENSECAG00000030211	1.34206e-69	-0.681051	0.111	0.158	2.66574e-65
AKR1E2	2.29797e-69	-1.14738	0.028	0.056	4.56447e-65
COL3A1	2.10075e-68	-0.271564	0.116	0.166	4.17272e-64
ZNF385B	2.32762e-68	-0.959741	0.149	0.193	4.62334e-64
ENSECAG00000031864	4.38973e-68	-1.49137	0.018	0.042	8.71932e-64
ENSECAG00000040196	8.46565e-68	-2.15967	0.005	0.021	1.68153e-63
PFN2	1.03623e-67	-0.871219	0.061	0.099	2.05826e-63
XPO4	2.36319e-67	-0.552223	0.38	0.428	4.69401e-63
TBC1D8	8.47172e-67	-0.493558	0.173	0.228	1.68274e-62
PDE7B	9.73213e-67	-0.458553	0.312	0.364	1.93309e-62
ENSECAG00000035501	1.00195e-66	-3.24274	0.002	0.014	1.99017e-62
MHCX1	5.01151e-66	-0.78901	0.154	0.204	9.95437e-62
COX7B	7.36301e-66	-0.773225	0.082	0.123	1.46252e-61
TSPAN7	1.69634e-65	-0.64521	0.266	0.316	3.36944e-61
PM20D2	1.92366e-65	-0.214044	0.712	0.732	3.82096e-61
VIM	3.84095e-65	-0.606704	0.123	0.171	7.62928e-61
S100A1	9.76821e-65	-1.0318	0.038	0.068	1.94026e-60
ATP5IF1	9.84654e-65	-0.747064	0.092	0.135	1.95582e-60
ZFAND5	1.49227e-64	-0.406498	0.317	0.372	2.96409e-60
CNKSR2	2.87548e-64	-0.510798	0.104	0.15	5.71156e-60
CPT1B	5.83768e-64	-0.749082	0.08	0.12	1.15954e-59
SPARC	7.94691e-64	-0.465079	0.158	0.211	1.57849e-59
ABCA5	2.61699e-62	-0.355681	0.308	0.366	5.19814e-58
ATP5MC3	1.47704e-61	-0.672633	0.105	0.148	2.93384e-57
GOLGA1	2.30799e-61	-0.760458	0.145	0.191	4.58436e-57
ENSECAG00000031911	2.8832e-61	-2.46061	0.003	0.014	5.7269e-57
PIK3R3	1.3645e-60	-0.65836	0.192	0.24	2.71031e-56
ENSECAG00000039313	2.52809e-60	-1.49282	0.014	0.034	5.02155e-56
DRA	3.36824e-60	-0.717485	0.087	0.127	6.69034e-56
ACADM	4.90527e-60	-0.456183	0.25	0.303	9.74333e-56
DLC1	5.38191e-60	-0.531466	0.121	0.167	1.06901e-55
ENSECAG00000035846	8.93203e-60	-0.313317	0.43	0.483	1.77417e-55
ETS2	3.63369e-59	-0.786679	0.058	0.092	7.2176e-55
FAM227B	8.14919e-59	-0.502628	0.168	0.218	1.61867e-54
UBA52	1.64697e-58	-0.671904	0.099	0.14	3.27137e-54
SPPL2A	4.15099e-58	-0.391115	0.289	0.344	8.24511e-54
VDAC3	8.64724e-58	-0.370981	0.327	0.383	1.7176e-53
MDH1	1.16961e-57	-0.485466	0.226	0.277	2.32319e-53
ENSECAG00000039676	1.25782e-57	-2.48006	0.002	0.013	2.4984e-53
RFTN1	4.57139e-57	-0.271127	0.152	0.205	9.08014e-53
INPP4B	5.52395e-57	-0.256262	0.226	0.28	1.09722e-52
ART5	1.02407e-56	-0.469601	0.202	0.253	2.0341e-52
UBE2D1	2.18127e-56	-0.320174	0.472	0.513	4.33265e-52
COL1A1	2.68723e-56	-0.628864	0.059	0.093	5.33764e-52
ATF3	6.45938e-56	-0.407636	0.077	0.115	1.28303e-51
COL6A3	7.60137e-56	-0.474336	0.101	0.143	1.50986e-51
PTP4A3	1.10447e-55	-0.5825	0.129	0.173	2.1938e-51
FAM184B	1.57437e-55	-1.191	0.016	0.037	3.12718e-51
OSBPL8	2.41492e-55	-0.325996	0.425	0.472	4.79676e-51
IFI27	3.88498e-55	-0.92475	0.04	0.069	7.71673e-51
EBF1	4.52947e-55	-0.214118	0.129	0.178	8.99689e-51
KLHL41	4.62077e-55	-0.284148	0.449	0.494	9.17823e-51
LDB2	7.70994e-55	-0.396731	0.099	0.14	1.53142e-50
NNT	9.89772e-55	-0.321279	0.539	0.566	1.96598e-50
RSPO3	1.60408e-54	-0.872269	0.041	0.069	3.18618e-50
ENSECAG00000033785	1.73564e-54	-2.8567	0.002	0.013	3.44749e-50
AIG1	4.43812e-54	-0.584933	0.062	0.096	8.81543e-50
ENSECAG00000041945	4.94783e-54	-2.11897	0.004	0.017	9.82787e-50
GLS	2.29047e-53	-0.360413	0.282	0.335	4.54957e-49
MRPS5	1.17357e-52	-0.507038	0.165	0.211	2.33106e-48
ENSECAG00000035561	1.58434e-52	-0.575039	0.072	0.107	3.14698e-48
KALRN	1.69438e-52	-0.379646	0.087	0.125	3.36555e-48
COX5B	7.84415e-52	-0.554478	0.158	0.202	1.55808e-47
NDUFB7	8.73833e-52	-0.658418	0.101	0.14	1.73569e-47
CHGB	9.30091e-52	-0.539839	0.153	0.197	1.84744e-47
NDUFB10	9.53623e-52	-0.73263	0.072	0.106	1.89418e-47
AKT3	5.50909e-51	-0.30392	0.207	0.26	1.09427e-46
FTH1	1.12514e-50	-0.509112	0.152	0.196	2.23486e-46
NAMPT	2.35925e-50	-0.395186	0.205	0.254	4.68618e-46
EXOC6	2.5272e-50	-0.440299	0.204	0.252	5.01978e-46
COL6A1	5.1838e-50	-0.499071	0.121	0.163	1.02966e-45
TLCD4	6.00536e-50	-0.444062	0.15	0.194	1.19284e-45
HSPH1	7.79811e-50	-0.924008	0.054	0.084	1.54894e-45
TANC1	1.15214e-49	-0.52799	0.08	0.115	2.28849e-45
RB1CC1	1.67256e-49	-0.285814	0.55	0.582	3.32222e-45
ABCC5	1.79265e-49	-0.32656	0.434	0.473	3.56074e-45
PLCB4	6.86122e-49	-0.332925	0.218	0.268	1.36284e-44
TBC1D1	1.00882e-48	-0.459669	0.053	0.083	2.00382e-44
ENSECAG00000041354	1.84272e-48	-1.03106	0.035	0.06	3.66019e-44
TBX18	1.98439e-48	-1.10726	0.028	0.051	3.94159e-44
SLIT2	2.26854e-48	-1.34822	0.008	0.023	4.506e-44
ENSECAG00000010097	2.41573e-48	-0.443516	0.243	0.289	4.79837e-44
KIAA1217	6.19387e-48	-0.216899	0.39	0.445	1.23029e-43
TNIK	7.5276e-48	-0.269992	0.565	0.592	1.49521e-43
RNF180	1.03165e-47	-0.76049	0.05	0.079	2.04917e-43
CREB5	1.1106e-47	-0.216774	0.148	0.192	2.20599e-43
ENSECAG00000029980	1.27151e-47	-1.12665	0.022	0.043	2.52559e-43
ANGPT1	1.40976e-47	-0.729324	0.067	0.099	2.8002e-43
RASSF4	5.19414e-47	-0.719259	0.048	0.076	1.03171e-42
ENSECAG00000029529	6.77924e-47	-0.430989	0.162	0.206	1.34656e-42
PTPRK	8.55251e-47	-0.358228	0.246	0.295	1.69878e-42
MYO5A	9.03842e-47	-0.34298	0.284	0.333	1.7953e-42
CCNL1	1.02917e-46	-0.482666	0.166	0.209	2.04424e-42
NDUFA4	1.17795e-46	-0.393233	0.308	0.356	2.33975e-42
S100A4	1.34392e-46	-0.370236	0.055	0.085	2.66943e-42
PTPN22	1.69423e-46	-0.649019	0.06	0.091	3.36525e-42
NDUFAF6	1.74381e-46	-0.416446	0.257	0.302	3.46374e-42
FSD1L	2.46877e-46	-0.557218	0.082	0.116	4.90372e-42
RAD54B	2.45305e-45	-0.916877	0.024	0.045	4.8725e-41
SLC12A7	2.73867e-45	-1.23656	0.016	0.033	5.43983e-41
STON2	3.95554e-45	-0.298507	0.345	0.394	7.85689e-41
KCNQ5	9.7504e-45	-0.206585	0.721	0.733	1.93672e-40
RPS21	1.1822e-44	-0.77808	0.061	0.09	2.34821e-40
ENSECAG00000038924	1.20173e-44	-0.468669	0.073	0.106	2.387e-40
ENSECAG00000008542	1.54821e-44	-0.311558	0.625	0.656	3.07521e-40
BTRC	1.97841e-44	-0.292541	0.415	0.456	3.92971e-40
TFDP2	3.42407e-44	-0.160954	0.828	0.822	6.80123e-40
IGFBP7	5.78569e-44	-0.553161	0.108	0.144	1.14921e-39
PIM3	6.49008e-44	-0.994295	0.024	0.044	1.28912e-39
UBR3	1.00933e-43	-0.179505	0.764	0.761	2.00482e-39
NUSAP1	1.8599e-43	-0.827205	0.03	0.052	3.69432e-39
UBE4B	3.01322e-43	-0.348301	0.254	0.301	5.98516e-39
ENSECAG00000031200	4.46363e-43	-0.943042	0.019	0.037	8.86611e-39
B2M	5.13051e-43	-0.181177	0.807	0.817	1.01907e-38
RAPGEF2	5.66185e-43	-0.22081	0.669	0.683	1.12461e-38
ENSECAG00000039581	5.94881e-43	-0.754613	0.063	0.092	1.18161e-38
ENSECAG00000022866	6.68076e-43	-0.840459	0.025	0.045	1.327e-38
ENSECAG00000030892	1.20807e-42	-0.513057	0.176	0.216	2.39958e-38
ACAA2	1.30895e-42	-0.464076	0.141	0.18	2.59996e-38
SLC19A2	1.51226e-42	-0.806897	0.048	0.074	3.0038e-38
ENSECAG00000032506	1.63633e-42	-1.08939	0.021	0.04	3.25024e-38
ENSECAG00000032651	3.50223e-42	-1.84759	0.005	0.015	6.95647e-38
DQB	4.19503e-42	-0.612715	0.1	0.134	8.33258e-38
MAML2	4.40712e-42	-0.250192	0.152	0.196	8.75386e-38
PGPEP1L	4.58783e-42	-1.3426	0.01	0.025	9.11281e-38
COX6B1	5.85133e-42	-0.71678	0.067	0.097	1.16225e-37
EPB41L2	6.32501e-42	-0.406748	0.231	0.277	1.25634e-37
CCDC80	7.57425e-42	-0.5223	0.084	0.117	1.50447e-37
PRM1	1.12427e-41	-2.32982	0.003	0.013	2.23314e-37
RAI14	1.17657e-41	-0.52177	0.084	0.117	2.33702e-37
AGBL3	1.27487e-41	-0.722592	0.047	0.073	2.53227e-37
DIAPH2	2.08443e-41	-0.396527	0.289	0.331	4.14031e-37
STK39	2.16061e-41	-0.496287	0.071	0.102	4.29162e-37
ENSECAG00000040951	2.48134e-41	-0.650594	0.066	0.095	4.92869e-37
PTAR1	3.11179e-41	-0.428146	0.136	0.175	6.18096e-37
SLC22A3	3.50259e-41	-1.27882	0.01	0.025	6.9572e-37
ENSECAG00000035822	4.08197e-41	-0.672243	0.094	0.127	8.10802e-37
PREX2	7.13163e-41	-0.495552	0.141	0.181	1.41656e-36
DRB	8.24182e-41	-0.538711	0.079	0.111	1.63707e-36
CRHR2	9.58307e-41	-1.58737	0.005	0.016	1.90348e-36
FN1	1.20404e-40	-0.430187	0.063	0.091	2.39159e-36
ATP5MK	1.57313e-40	-1.11615	0.023	0.041	3.12472e-36
CPED1	1.958e-40	-0.194258	0.764	0.758	3.88917e-36
ENSECAG00000031816	3.04085e-40	-0.467453	0.089	0.123	6.04005e-36
ELN	1.00143e-39	-1.03943	0.035	0.057	1.98914e-35
ENSECAG00000030786	1.44895e-39	-1.62542	0.006	0.017	2.87805e-35
MAST2	2.14315e-39	-0.427195	0.258	0.298	4.25693e-35
GRB10	2.41318e-39	-0.296568	0.536	0.563	4.79329e-35
ATP5PD	2.74131e-39	-0.60528	0.097	0.13	5.44507e-35
YPEL3	3.89496e-39	-0.616917	0.075	0.105	7.73656e-35
BDH1	3.99971e-39	-1.98804	0.005	0.015	7.94462e-35
ERCC6L2	6.96755e-39	-0.325764	0.293	0.337	1.38396e-34
CCN5	8.07887e-39	-1.04413	0.02	0.038	1.60471e-34
ENSECAG00000024259	1.49658e-38	-0.675709	0.114	0.148	2.97266e-34
GAREM2	1.63636e-38	-0.397842	0.263	0.304	3.2503e-34
IGFBP3	1.92713e-38	-1.09347	0.015	0.03	3.82785e-34
ENSECAG00000039673	1.93861e-38	-0.389324	0.185	0.226	3.85066e-34
OXCT1	2.56447e-38	-0.569686	0.108	0.142	5.0938e-34
SMARCA5	3.7352e-38	-0.45193	0.173	0.212	7.41922e-34
TENM3	4.16915e-38	-0.235712	0.281	0.328	8.28118e-34
NME7	4.81846e-38	-0.428385	0.221	0.262	9.57091e-34
KCTD8	8.55741e-38	-0.201691	0.076	0.107	1.69976e-33
TBX1	8.94091e-38	-1.83516	0.002	0.01	1.77593e-33
ENSECAG00000034602	1.12312e-37	-0.371585	0.353	0.394	2.23085e-33
RFX1	1.53336e-37	-0.551538	0.133	0.168	3.04571e-33
N4BP2L1	1.54424e-37	-0.44397	0.172	0.21	3.06733e-33
DCN	2.05637e-37	-0.15923	0.101	0.137	4.08457e-33
SBK3	2.37643e-37	-2.05064	0.004	0.014	4.7203e-33
VEPH1	2.46884e-37	-0.923079	0.012	0.027	4.90386e-33
RPL36	5.47762e-37	-0.697092	0.067	0.095	1.08802e-32
LSP1	5.7071e-37	-0.385103	0.27	0.31	1.1336e-32
ME2	7.92728e-37	-0.376747	0.138	0.175	1.5746e-32
RIMS2	1.60366e-36	-1.4457	0.007	0.019	3.18536e-32
BICD1	1.71736e-36	-0.376932	0.119	0.154	3.41119e-32
BIRC3	2.34651e-36	-0.574309	0.134	0.169	4.66087e-32
APOE	2.84006e-36	-0.786937	0.045	0.068	5.64121e-32
SLC38A4	5.08198e-36	-0.719072	0.034	0.054	1.00943e-31
RPS27	5.42584e-36	-0.542205	0.1	0.131	1.07773e-31
DKK2	5.76659e-36	-0.705149	0.039	0.061	1.14542e-31
SLC38A1	7.70816e-36	-0.681975	0.015	0.03	1.53107e-31
KLF12	8.27764e-36	-0.221685	0.492	0.532	1.64419e-31
SEC31B	9.51189e-36	-0.363262	0.212	0.252	1.88935e-31
IPO13	1.07486e-35	-0.504481	0.116	0.15	2.135e-31
C2CD3	1.48073e-35	-0.482678	0.183	0.22	2.94117e-31
LTBP4	1.67726e-35	-0.539654	0.087	0.117	3.33153e-31
WIPI1	1.70796e-35	-0.439132	0.126	0.161	3.39253e-31
UTRN	2.23062e-35	-0.320633	0.19	0.231	4.43069e-31
TSHZ2	3.80223e-35	-0.270848	0.105	0.139	7.55238e-31
TPM3	5.49664e-35	-0.157848	0.312	0.361	1.0918e-30
NAALADL2	5.90817e-35	-0.30793	0.116	0.15	1.17354e-30
RBM25	6.27644e-35	-0.215791	0.513	0.549	1.24669e-30
NSMAF	8.82691e-35	-0.572597	0.103	0.134	1.75329e-30
ENSECAG00000037934	1.24384e-34	-0.658725	0.065	0.091	2.47064e-30
C4BPA	1.29632e-34	-0.620405	0.047	0.071	2.57488e-30
SLC43A2	1.52548e-34	-0.390426	0.092	0.123	3.03006e-30
GUCY1A2	1.84523e-34	-0.524389	0.034	0.055	3.66517e-30
MMP2	2.34095e-34	-0.597812	0.072	0.1	4.64983e-30
ASXL2	2.75536e-34	-0.274696	0.551	0.571	5.47297e-30
SCTR	2.93908e-34	-2.06055	0.003	0.012	5.83789e-30
ENSECAG00000016730	4.23356e-34	-0.490482	0.1	0.131	8.40912e-30
AOPEP	5.12453e-34	-0.224522	0.529	0.558	1.01789e-29
RPS6KA2	5.17985e-34	-0.249454	0.398	0.438	1.02887e-29
ANKRD1	6.5172e-34	-0.530456	0.068	0.094	1.29451e-29
ADIRF	7.1337e-34	-1.28216	0.013	0.027	1.41697e-29
CAT	7.14576e-34	-0.459957	0.138	0.172	1.41936e-29
PRKAG1	7.32074e-34	-0.94892	0.023	0.04	1.45412e-29
ZDHHC20	1.10844e-33	-0.269146	0.316	0.358	2.20169e-29
RPL10A	1.47485e-33	-0.547728	0.078	0.106	2.9295e-29
ETFB	1.52274e-33	-0.640444	0.06	0.086	3.02461e-29
KIF1B	1.61878e-33	-0.216003	0.514	0.543	3.21538e-29
RPL7A	1.64214e-33	-0.488734	0.158	0.192	3.26178e-29
ABLIM1	2.56301e-33	-0.187818	0.341	0.39	5.09091e-29
ATP5F1B	2.85521e-33	-0.334746	0.354	0.391	5.67131e-29
PELI2	5.20106e-33	-0.371002	0.154	0.191	1.03309e-28
CCDC169	5.33486e-33	-1.45133	0.011	0.024	1.05966e-28
ME3	9.35405e-33	-0.571382	0.06	0.084	1.858e-28
DOCK1	1.08897e-32	-0.319426	0.211	0.249	2.16302e-28
ACSS1	1.19222e-32	-0.829255	0.03	0.048	2.3681e-28
HSDL2	1.5778e-32	-0.431406	0.172	0.207	3.13399e-28
FAM214A	1.83043e-32	-0.160424	0.741	0.741	3.63578e-28
HMOX1	2.28326e-32	-1.08584	0.019	0.034	4.53525e-28
SF3A3	2.38758e-32	-0.529389	0.111	0.142	4.74245e-28
PSAP	2.39645e-32	-0.235893	0.518	0.55	4.76008e-28
YAP1	2.78007e-32	-0.296307	0.29	0.33	5.52206e-28
COX6C	2.79845e-32	-0.524613	0.122	0.153	5.55856e-28
PTPN3	3.56744e-32	-0.469221	0.106	0.136	7.08601e-28
PAM	8.06393e-32	-0.527044	0.07	0.096	1.60174e-27
CAMTA1	8.38924e-32	-0.356242	0.179	0.216	1.66635e-27
SAMHD1	1.10507e-31	-0.36237	0.28	0.318	2.19501e-27
UPK1A	1.50697e-31	-1.5012	0.006	0.016	2.9933e-27
EMC2	1.54076e-31	-0.396757	0.132	0.166	3.06041e-27
ENSECAG00000037315	2.68776e-31	-0.68871	0.041	0.062	5.33869e-27
PDE1C	2.71094e-31	-0.168974	0.097	0.128	5.38475e-27
HECW2	6.18658e-31	-0.444048	0.073	0.099	1.22884e-26
RPS18	7.32377e-31	-0.493844	0.085	0.112	1.45472e-26
LRRC7	1.04241e-30	-1.01716	0.015	0.029	2.07054e-26
RPL13A	1.23664e-30	-0.45753	0.109	0.139	2.45634e-26
SORBS3	1.3655e-30	-1.09033	0.019	0.034	2.7123e-26
WNT8B	1.42259e-30	-0.720112	0.034	0.053	2.82568e-26
LMNTD1	1.62588e-30	-0.24315	0.386	0.426	3.22948e-26
PPP1R12A	1.74755e-30	-0.248589	0.435	0.47	3.47117e-26
RASAL2	1.79231e-30	-0.321214	0.157	0.191	3.56006e-26
CRELD2	2.33508e-30	-1.41094	0.007	0.016	4.63817e-26
EGFLAM	2.39637e-30	-0.892471	0.021	0.037	4.75991e-26
EGFL7	2.41499e-30	-0.74157	0.022	0.038	4.7969e-26
EXD1	2.41951e-30	-0.971179	0.02	0.035	4.80588e-26
ARHGAP24	2.50375e-30	-0.376702	0.173	0.208	4.9732e-26
RPL35	2.7836e-30	-0.528986	0.099	0.128	5.52907e-26
CLIC5	3.62862e-30	-0.413925	0.149	0.182	7.20753e-26
PDZD2	3.9256e-30	-0.355084	0.092	0.12	7.79742e-26
YIPF5	4.02833e-30	-0.49906	0.098	0.127	8.00147e-26
NABP1	4.79243e-30	-0.874774	0.016	0.03	9.5192e-26
PLA2G7	5.52739e-30	-0.86699	0.024	0.041	1.0979e-25
C19orf33	5.86008e-30	-0.794231	0.034	0.053	1.16399e-25
FKBP5	6.15644e-30	-0.122038	0.678	0.729	1.22285e-25
DCXR	9.31521e-30	-0.760014	0.037	0.056	1.85028e-25
KLHDC3	1.11158e-29	-0.887149	0.025	0.041	2.20793e-25
ENSECAG00000029674	1.24093e-29	-0.973083	0.019	0.034	2.46485e-25
RIPOR2	1.34944e-29	-0.24915	0.084	0.111	2.6804e-25
HIVEP2	1.36168e-29	-0.259819	0.303	0.343	2.70471e-25
CASQ2	1.64283e-29	-1.24513	0.008	0.018	3.26315e-25
IDH3A	1.94928e-29	-0.310278	0.243	0.281	3.87185e-25
ENSECAG00000040721	2.28497e-29	-1.06719	0.006	0.015	4.53864e-25
ADAMTS12	2.58523e-29	-0.393055	0.083	0.11	5.13505e-25
LUM	3.169e-29	-0.672943	0.065	0.088	6.29458e-25
SLC49A3	3.70671e-29	-0.55282	0.109	0.138	7.36264e-25
MIPEP	4.06704e-29	-0.281896	0.287	0.324	8.07837e-25
KIF13A	4.48867e-29	-0.28491	0.408	0.442	8.91584e-25
SLCO1C1	5.13625e-29	-1.26984	0.011	0.023	1.02021e-24
IFI30	5.17368e-29	-0.648736	0.037	0.056	1.02765e-24
EGFR	5.55176e-29	-0.201987	0.133	0.167	1.10275e-24
PLEKHA5	6.18895e-29	-0.353426	0.374	0.406	1.22931e-24
IPO5	7.03511e-29	-0.411299	0.138	0.17	1.39738e-24
DGAT2	7.46803e-29	-0.75143	0.018	0.033	1.48338e-24
ENSECAG00000021962	7.58321e-29	-0.293169	0.273	0.31	1.50625e-24
GPT	9.45503e-29	-0.602618	0.053	0.075	1.87805e-24
HSPA9	9.63696e-29	-0.463205	0.098	0.126	1.91419e-24
STIMATE	9.80228e-29	-0.325336	0.148	0.182	1.94703e-24
MT-ND5	1.01881e-28	-0.524153	0.068	0.092	2.02366e-24
CGNL1	1.21591e-28	-0.849965	0.021	0.035	2.41516e-24
IFRD1	1.64269e-28	-0.466352	0.343	0.375	3.26288e-24
ZC2HC1A	1.77314e-28	-0.51231	0.081	0.107	3.52199e-24
RGS6	3.34634e-28	-0.396551	0.032	0.049	6.64684e-24
CD44	3.55806e-28	-0.583474	0.058	0.08	7.06738e-24
TYRP1	4.22242e-28	-1.76419	0.004	0.011	8.38699e-24
C1QC	4.58091e-28	-0.609644	0.022	0.036	9.09907e-24
LRBA	5.15017e-28	-0.292639	0.256	0.294	1.02298e-23
RPL31	5.62871e-28	-0.533047	0.083	0.108	1.11803e-23
COL5A2	6.16838e-28	-0.323439	0.133	0.165	1.22523e-23
MMP11	6.51173e-28	-0.913249	0.03	0.047	1.29343e-23
ARPC2	7.88249e-28	-0.458484	0.095	0.123	1.5657e-23
ABCA9	9.08947e-28	-0.240107	0.141	0.174	1.80544e-23
TDRD3	9.41447e-28	-0.230745	0.445	0.477	1.87e-23
NFYC	1.10333e-27	-0.280883	0.327	0.362	2.19154e-23
ATXN7L2	1.19022e-27	-0.746622	0.04	0.059	2.36412e-23
RELL1	1.35693e-27	-0.552967	0.045	0.065	2.69527e-23
KLF2	1.40569e-27	-0.61744	0.038	0.057	2.79213e-23
ENSECAG00000000477	1.57494e-27	-0.169793	0.648	0.657	3.12829e-23
ITGA3	1.94802e-27	-0.293253	0.251	0.288	3.86935e-23
HSPA8	1.97839e-27	-0.654868	0.055	0.076	3.92967e-23
S100A6	2.55213e-27	-0.633512	0.039	0.058	5.0693e-23
RELCH	3.72793e-27	-0.392464	0.196	0.229	7.40478e-23
GGH	4.02494e-27	-0.830222	0.018	0.032	7.99475e-23
DIXDC1	4.06779e-27	-0.321819	0.172	0.206	8.07985e-23
ENSECAG00000014832	5.67514e-27	-0.686397	0.039	0.058	1.12725e-22
PSMB1	5.84772e-27	-0.520318	0.083	0.108	1.16153e-22
HDGFL3	8.00281e-27	-0.58632	0.044	0.064	1.5896e-22
ITGA1	8.4239e-27	-0.532913	0.065	0.088	1.67324e-22
HSPE1	1.00366e-26	-0.683908	0.039	0.058	1.99358e-22
DPYSL2	1.31828e-26	-0.609829	0.05	0.07	2.61849e-22
NSRP1	1.33998e-26	-0.253594	0.322	0.358	2.66161e-22
COL25A1	1.42488e-26	-1.43792	0.003	0.01	2.83023e-22
BCLAF3	1.67114e-26	-0.395589	0.142	0.172	3.31938e-22
RPSA	1.72636e-26	-0.548275	0.073	0.097	3.42908e-22
ATP6V0A1	2.16897e-26	-0.322088	0.273	0.307	4.30822e-22
ETFA	2.26169e-26	-0.233447	0.406	0.438	4.4924e-22
ENSECAG00000041143	2.4756e-26	-1.20688	0.005	0.014	4.91729e-22
CPVL	2.56181e-26	-0.724977	0.012	0.023	5.08852e-22
UST	3.16092e-26	-0.568615	0.077	0.101	6.27853e-22
SERINC1	3.87979e-26	-0.295593	0.187	0.221	7.70643e-22
ENSECAG00000018554	3.97227e-26	-0.593413	0.053	0.073	7.89012e-22
BZW2	4.55144e-26	-0.273748	0.342	0.374	9.04053e-22
CLCA2	5.16073e-26	-1.26385	0.005	0.014	1.02508e-21
VGLL2	5.24079e-26	-0.333966	0.11	0.138	1.04098e-21
ALB	5.40461e-26	-0.313486	0.144	0.176	1.07352e-21
TEX9	5.48553e-26	-0.830986	0.014	0.026	1.08959e-21
COL1A2	5.94353e-26	-0.389083	0.061	0.083	1.18056e-21
RPS19	6.23552e-26	-0.475587	0.118	0.146	1.23856e-21
PPM1J	6.36549e-26	-0.736458	0.026	0.041	1.26438e-21
AARS2	6.54529e-26	-0.919411	0.019	0.032	1.30009e-21
NUP98	7.21948e-26	-0.286837	0.304	0.337	1.43401e-21
IFI6	8.69237e-26	-0.699725	0.054	0.074	1.72657e-21
RPS27A	9.86993e-26	-0.420074	0.145	0.174	1.96047e-21
ENSECAG00000034085	1.30986e-25	-0.90682	0.024	0.038	2.60178e-21
MAPK10	1.40921e-25	-0.334915	0.069	0.092	2.79912e-21
HIP1R	1.61923e-25	-0.624956	0.051	0.071	3.21628e-21
DLGAP1	1.77302e-25	-0.608184	0.048	0.068	3.52175e-21
WWTR1	2.09462e-25	-0.263895	0.276	0.311	4.16055e-21
WIPF3	2.33169e-25	-0.351156	0.176	0.208	4.63144e-21
RPS12	2.92182e-25	-0.47509	0.119	0.146	5.80362e-21
ENSECAG00000035480	2.998e-25	-1.85804	0.004	0.012	5.95493e-21
LANCL2	3.02418e-25	-0.260561	0.22	0.255	6.00693e-21
TMSB10	3.54646e-25	-0.945464	0.018	0.031	7.04434e-21
RPS29	3.8613e-25	-0.446537	0.137	0.166	7.6697e-21
TRAF5	4.02014e-25	-0.664207	0.038	0.056	7.98521e-21
PAQR9	4.59946e-25	-1.02745	0.016	0.028	9.1359e-21
VPS53	4.87898e-25	-0.350995	0.122	0.151	9.69111e-21
DNER	5.03688e-25	-1.36765	0.005	0.012	1.00048e-20
SLC20A1	6.90077e-25	-0.566403	0.052	0.072	1.3707e-20
GREB1L	7.03748e-25	-0.393403	0.134	0.162	1.39786e-20
ANXA2	7.86357e-25	-0.486404	0.068	0.091	1.56194e-20
TOGARAM1	8.46109e-25	-0.347837	0.143	0.172	1.68063e-20
MYBL1	8.4725e-25	-0.918105	0.017	0.029	1.68289e-20
NDUFS2	1.1592e-24	-0.417229	0.153	0.183	2.30251e-20
FGF7	1.16698e-24	-0.589024	0.064	0.085	2.31797e-20
ENSECAG00000034210	1.18195e-24	-1.18976	0.004	0.012	2.34771e-20
LAMA4	1.18499e-24	-0.532827	0.077	0.1	2.35375e-20
PPM1K	1.21264e-24	-0.483262	0.076	0.099	2.40866e-20
RAD51B	1.38708e-24	-0.128069	0.623	0.648	2.75515e-20
DPY19L4	1.41116e-24	-0.451521	0.095	0.12	2.80298e-20
NDUFB9	1.6765e-24	-0.575978	0.072	0.094	3.33003e-20
HMCN2	1.85738e-24	-0.437547	0.088	0.113	3.68932e-20
PICALM	1.90982e-24	-0.257957	0.524	0.546	3.79348e-20
PCSK5	1.93927e-24	-0.251193	0.299	0.334	3.85197e-20
PLD3	2.01997e-24	-0.595598	0.049	0.068	4.01227e-20
SMAD9	2.20839e-24	-0.542647	0.05	0.069	4.38653e-20
SGK1	2.7589e-24	-1.32645	0.015	0.027	5.48e-20
ATAD1	3.0853e-24	-0.307885	0.174	0.206	6.12833e-20
ENSECAG00000017976	3.15477e-24	-0.68705	0.015	0.027	6.26632e-20
HSPD1	3.53348e-24	-0.45824	0.081	0.104	7.01854e-20
FNIP1	4.23532e-24	-0.168323	0.709	0.704	8.41262e-20
ENSECAG00000041789	4.66811e-24	-0.703952	0.026	0.041	9.27226e-20
NPDC1	4.71406e-24	-0.820585	0.031	0.047	9.36354e-20
C5H1orf21	5.25566e-24	-0.159231	0.697	0.703	1.04393e-19
NDUFB8	6.02806e-24	-0.451571	0.113	0.139	1.19735e-19
SIK1	6.26124e-24	-0.808981	0.016	0.028	1.24367e-19
ETFDH	7.05413e-24	-0.363422	0.177	0.207	1.40116e-19
TAF2	7.14496e-24	-0.291258	0.301	0.333	1.4192e-19
SESTD1	7.2293e-24	-0.274385	0.264	0.297	1.43596e-19
NF1	7.45946e-24	-0.272799	0.251	0.284	1.48167e-19
ENSECAG00000007633	7.56026e-24	-0.513814	0.057	0.078	1.50169e-19
PCMTD1	1.13706e-23	-0.234823	0.355	0.386	2.25854e-19
PPP1R10	1.2436e-23	-0.385443	0.108	0.135	2.47016e-19
NUDT4	1.41645e-23	-0.490017	0.065	0.086	2.81349e-19
DYNC2H1	1.4481e-23	-0.398786	0.124	0.151	2.87637e-19
NDUFV3	1.60424e-23	-0.399984	0.138	0.166	3.18651e-19
RPS15	1.89908e-23	-0.480383	0.115	0.141	3.77214e-19
GPD2	1.90169e-23	-0.284239	0.279	0.313	3.77732e-19
CSNK1A1	1.95816e-23	-0.209749	0.499	0.523	3.88948e-19
ZNF827	1.98746e-23	-0.321861	0.168	0.198	3.9477e-19
LNPK	1.99871e-23	-0.21246	0.589	0.599	3.97003e-19
ENSECAG00000041158	2.24709e-23	-0.765601	0.02	0.033	4.4634e-19
ENSECAG00000027951	2.8692e-23	-1.32192	0.004	0.011	5.69909e-19
ENSECAG00000000910	3.84885e-23	-0.652081	0.049	0.067	7.64498e-19
RPS20	4.38247e-23	-0.384098	0.164	0.193	8.7049e-19
ARFGAP1	4.66831e-23	-1.00051	0.018	0.03	9.27267e-19
RHOT2	5.45014e-23	-0.800432	0.025	0.038	1.08256e-18
NPRL2	5.5264e-23	-1.096	0.011	0.021	1.09771e-18
NDUFS8	5.61145e-23	-0.44605	0.134	0.162	1.1146e-18
AGPAT2	6.31838e-23	-0.839529	0.02	0.033	1.25502e-18
FBLN1	6.54833e-23	-1.1202	0.017	0.029	1.30069e-18
SGIP1	6.66664e-23	-0.807856	0.023	0.036	1.3242e-18
GALT	8.23508e-23	-0.683192	0.035	0.051	1.63573e-18
ATP1A1	1.45646e-22	-0.561492	0.047	0.065	2.89297e-18
DHDH	1.68265e-22	-0.720022	0.039	0.055	3.34225e-18
DOCK3	2.04638e-22	-0.747078	0.02	0.032	4.06473e-18
ENSECAG00000011256	2.64188e-22	-0.637802	0.044	0.061	5.24757e-18
DPYSL3	2.84113e-22	-0.976197	0.024	0.038	5.64333e-18
RPL27	2.97416e-22	-0.549497	0.074	0.095	5.90758e-18
MOCS1	3.0845e-22	-0.429423	0.092	0.116	6.12675e-18
CYB5R1	3.55568e-22	-0.373719	0.161	0.189	7.06265e-18
GYG1	3.67097e-22	-0.327339	0.129	0.156	7.29166e-18
PANK1	3.98985e-22	-0.439215	0.101	0.125	7.92504e-18
MECOM	4.6122e-22	-0.497348	0.031	0.047	9.16121e-18
PSMB5	5.47123e-22	-0.413496	0.114	0.139	1.08675e-17
SMTN	5.7396e-22	-0.626275	0.054	0.072	1.14006e-17
ENSECAG00000017935	6.00914e-22	-0.185215	0.567	0.586	1.1936e-17
NPC1	6.06871e-22	-0.495493	0.071	0.092	1.20543e-17
PCF11	6.18151e-22	-0.365409	0.184	0.212	1.22783e-17
CRIP1	6.45999e-22	-0.741324	0.029	0.043	1.28315e-17
RAP1B	6.94801e-22	-0.50141	0.063	0.083	1.38008e-17
ENSECAG00000031117	7.69126e-22	-1.13713	0.009	0.018	1.52772e-17
RORC	9.03159e-22	-1.10301	0.011	0.02	1.79394e-17
RFX4	9.3616e-22	-1.23915	0.01	0.019	1.85949e-17
ENSECAG00000029042	1.05784e-21	-1.42664	0.004	0.01	2.10118e-17
PDE3A	1.25622e-21	-0.360868	0.065	0.086	2.49522e-17
PCOLCE	1.52021e-21	-0.790995	0.043	0.059	3.01958e-17
RPL35A	1.53152e-21	-0.368583	0.134	0.16	3.04205e-17
ABI3BP	1.79929e-21	-0.450346	0.076	0.098	3.57394e-17
ENSECAG00000011547	1.90266e-21	-0.455439	0.103	0.127	3.77925e-17
MNS1	2.14275e-21	-0.614537	0.031	0.045	4.25614e-17
ADGRV1	2.1548e-21	-0.915252	0.023	0.036	4.28009e-17
XKR8	3.07425e-21	-0.602444	0.034	0.05	6.10638e-17
APOLD1	3.08829e-21	-1.56742	0.005	0.012	6.13426e-17
SYCE3	3.42913e-21	-1.13658	0.013	0.023	6.81128e-17
CNTNAP4	4.35582e-21	-0.968249	0.011	0.021	8.65196e-17
RANBP3	4.7155e-21	-0.42009	0.15	0.176	9.36639e-17
ENSECAG00000036016	5.19225e-21	-0.446037	0.083	0.105	1.03134e-16
MGST3	5.52774e-21	-0.37988	0.173	0.2	1.09797e-16
RPL3	7.74522e-21	-0.337854	0.082	0.104	1.53843e-16
TCF4	8.18853e-21	-0.227662	0.559	0.585	1.62649e-16
EEPD1	8.55622e-21	-0.20845	0.429	0.456	1.69952e-16
LRP1	8.97259e-21	-0.396613	0.09	0.112	1.78223e-16
SDHB	1.09469e-20	-0.238672	0.328	0.358	2.17438e-16
PNPLA7	1.19444e-20	-0.304062	0.173	0.201	2.37252e-16
CLIP4	1.2417e-20	-0.421099	0.075	0.096	2.46638e-16
RAB1A	1.65e-20	-0.379176	0.159	0.185	3.2774e-16
GRIP1	1.91901e-20	-0.483568	0.088	0.11	3.81173e-16
TRAF3IP2	2.03406e-20	-0.95295	0.013	0.023	4.04026e-16
CHRM3	2.24235e-20	-1.01633	0.007	0.015	4.45397e-16
WNK2	2.28339e-20	-0.586847	0.031	0.046	4.5355e-16
SYNJ2BP	2.50028e-20	-0.298302	0.175	0.204	4.9663e-16
TTC39B	2.73397e-20	-0.41618	0.092	0.115	5.43049e-16
TNXB	2.74578e-20	-0.621451	0.044	0.061	5.45393e-16
NOS1	2.79643e-20	-0.732339	0.027	0.04	5.55455e-16
ARPC1B	2.88128e-20	-0.366798	0.083	0.105	5.72309e-16
CD68	3.28999e-20	-1.2063	0.008	0.016	6.53491e-16
ENSECAG00000037223	3.56071e-20	-1.2902	0.005	0.011	7.07263e-16
RPL37	3.5627e-20	-0.451462	0.161	0.186	7.07659e-16
JAZF1	3.81553e-20	-0.327719	0.1	0.123	7.57879e-16
PCDHGA4	4.29779e-20	-0.230369	0.153	0.18	8.5367e-16
EIF4EBP1	4.34455e-20	-0.386975	0.06	0.08	8.62958e-16
EEF1A1	4.45139e-20	-0.360912	0.088	0.11	8.8418e-16
CATSPER4	5.36453e-20	-0.349136	0.114	0.138	1.06556e-15
KIF21A	5.37051e-20	-0.480844	0.119	0.143	1.06674e-15
ATXN2	5.5114e-20	-0.185365	0.54	0.559	1.09473e-15
GAS2	6.54966e-20	-1.0686	0.009	0.017	1.30096e-15
ENSECAG00000042448	7.10072e-20	-0.759135	0.023	0.035	1.41042e-15
CHIC2	7.19487e-20	-0.336731	0.18	0.207	1.42912e-15
TES	9.38637e-20	-0.738219	0.022	0.034	1.86441e-15
MALT1	9.82762e-20	-0.264504	0.393	0.416	1.95206e-15
OSGIN1	1.06449e-19	-1.56417	0.005	0.011	2.11439e-15
UQCRC2	1.11136e-19	-0.298589	0.227	0.255	2.20749e-15
ACTA2	1.19137e-19	-0.946153	0.016	0.026	2.36641e-15
DCAF8	1.1919e-19	-0.258698	0.273	0.302	2.36746e-15
ENSECAG00000043222	1.28958e-19	-1.04993	0.01	0.019	2.56149e-15
NAGK	1.40009e-19	-0.469834	0.072	0.091	2.781e-15
FAM219A	1.53436e-19	-0.311628	0.115	0.139	3.0477e-15
MAP2K6	1.53981e-19	-0.285275	0.422	0.441	3.05852e-15
HPGDS	1.5684e-19	-0.835063	0.016	0.026	3.11532e-15
DNAJB1	1.61493e-19	-0.566639	0.015	0.025	3.20774e-15
BAX	1.72545e-19	-1.16631	0.008	0.016	3.42726e-15
PON1	1.77223e-19	-0.868434	0.013	0.022	3.52019e-15
NDUFB3	2.03671e-19	-0.52737	0.054	0.072	4.04552e-15
CEP128	2.45572e-19	-0.158348	0.451	0.479	4.8778e-15
SIRT5	2.48962e-19	-0.339827	0.114	0.138	4.94513e-15
EMCN	2.73631e-19	-0.355175	0.045	0.062	5.43512e-15
EBF2	2.8113e-19	-0.179268	0.087	0.109	5.58408e-15
GCFC2	3.00448e-19	-0.411823	0.11	0.132	5.9678e-15
ITIH5	3.0117e-19	-0.33715	0.099	0.121	5.98215e-15
SETD7	3.0217e-19	-0.325147	0.186	0.213	6.002e-15
ENSECAG00000043339	3.15316e-19	-0.442529	0.093	0.115	6.26312e-15
COX14	3.73982e-19	-0.886901	0.015	0.025	7.4284e-15
TMEM120A	4.0345e-19	-0.771369	0.024	0.037	8.01373e-15
FABP4	4.10213e-19	-0.31556	0.037	0.052	8.14807e-15
FLT1	4.57921e-19	-0.721501	0.029	0.042	9.09569e-15
CHRNA1	4.84906e-19	-0.646137	0.029	0.043	9.63169e-15
ENPP1	4.87495e-19	-0.541956	0.093	0.115	9.68311e-15
FHL2	5.14452e-19	-1.09125	0.007	0.014	1.02186e-14
RPL32	5.39518e-19	-0.453138	0.073	0.092	1.07165e-14
MTMR2	5.49434e-19	-0.406084	0.074	0.094	1.09134e-14
PHLDB2	5.73907e-19	-0.494345	0.055	0.072	1.13995e-14
ENSECAG00000033323	6.02868e-19	-0.841648	0.012	0.021	1.19748e-14
WFS1	6.09017e-19	-0.721439	0.024	0.036	1.20969e-14
NDUFB11	6.21698e-19	-0.609425	0.052	0.068	1.23488e-14
ENSECAG00000040461	6.61952e-19	-0.941596	0.02	0.031	1.31483e-14
EPS8	8.27374e-19	-0.497327	0.082	0.103	1.64341e-14
OSBPL2	8.33899e-19	-0.345122	0.143	0.168	1.65637e-14
MPC2	9.10853e-19	-0.385629	0.103	0.125	1.80923e-14
ENSECAG00000040969	9.21185e-19	-0.202366	0.345	0.376	1.82975e-14
PNMT	9.35001e-19	-0.529389	0.037	0.052	1.85719e-14
ATP5PO	9.47615e-19	-0.352066	0.16	0.185	1.88225e-14
CHRNA10	9.7106e-19	-1.04087	0.01	0.019	1.92882e-14
RPS26	1.03026e-18	-0.499057	0.067	0.085	2.0464e-14
DIAPH1	1.21182e-18	-0.216698	0.368	0.395	2.40704e-14
AGO4	1.26876e-18	-0.248564	0.358	0.385	2.52013e-14
TUSC3	1.30105e-18	-0.469191	0.042	0.058	2.58428e-14
LY96	1.3267e-18	-0.64239	0.025	0.038	2.63523e-14
ALS2	1.40447e-18	-0.32311	0.153	0.178	2.78969e-14
DAZAP2	1.52227e-18	-0.650164	0.022	0.034	3.02368e-14
ACY1	1.60428e-18	-0.451212	0.061	0.079	3.18658e-14
PINK1	1.8647e-18	-0.585218	0.047	0.063	3.70384e-14
ATF4	1.9455e-18	-0.342965	0.151	0.176	3.86435e-14
ENSECAG00000010622	2.07059e-18	-0.545583	0.052	0.069	4.1128e-14
RESF1	2.10824e-18	-0.462672	0.085	0.105	4.18759e-14
GMDS	2.19907e-18	-0.289635	0.153	0.178	4.36801e-14
SLC4A7	2.23136e-18	-0.30011	0.186	0.213	4.43214e-14
PITPNC1	2.28662e-18	-0.113326	0.338	0.375	4.54191e-14
ENSECAG00000033017	2.34676e-18	-0.550766	0.042	0.057	4.66137e-14
MYCBPAP	2.3598e-18	-0.575965	0.035	0.049	4.68728e-14
KCNC4	2.50843e-18	-1.09718	0.007	0.014	4.9825e-14
QRSL1	2.89154e-18	-0.330359	0.085	0.106	5.74347e-14
PLXDC2	3.05451e-18	-0.196986	0.108	0.132	6.06718e-14
SORCS2	3.18878e-18	-0.749875	0.026	0.038	6.33388e-14
P4HB	3.22915e-18	-0.40087	0.131	0.154	6.41407e-14
SLC6A6	4.6139e-18	-0.844847	0.008	0.016	9.1646e-14
PIAS2	5.09846e-18	-0.195092	0.384	0.413	1.01271e-13
ENSECAG00000034437	5.20359e-18	-1.07178	0.009	0.017	1.03359e-13
COQ10B	5.39741e-18	-0.500207	0.048	0.064	1.07209e-13
FAM161A	5.49153e-18	-0.65861	0.031	0.044	1.09078e-13
BGN	5.51132e-18	-0.882094	0.018	0.028	1.09471e-13
RPL27A	5.51668e-18	-0.379738	0.125	0.147	1.09578e-13
LMNA	5.65747e-18	-0.531941	0.063	0.081	1.12374e-13
ELOB	5.80325e-18	-0.628354	0.049	0.065	1.1527e-13
RACK1	5.81566e-18	-0.384488	0.085	0.106	1.15516e-13
ENSECAG00000032083	5.89471e-18	-1.06753	0.009	0.017	1.17087e-13
ENSECAG00000034387	6.25901e-18	-0.814552	0.012	0.02	1.24323e-13
ENSECAG00000022851	7.19377e-18	-0.557905	0.053	0.069	1.4289e-13
ENSECAG00000043024	8.84323e-18	-1.12978	0.011	0.02	1.75653e-13
TMEM178B	9.26744e-18	-0.836737	0.018	0.028	1.84079e-13
SORBS2	1.01228e-17	-1.51134	0.005	0.011	2.01069e-13
OPLAH	1.06282e-17	-0.9477	0.01	0.017	2.11108e-13
PLAA	1.1233e-17	-0.288656	0.166	0.192	2.23122e-13
F5	1.15404e-17	-0.832917	0.011	0.02	2.29227e-13
PTGER3	1.17636e-17	-0.206165	0.189	0.216	2.3366e-13
ARHGDIB	1.31237e-17	-0.6292	0.018	0.028	2.60676e-13
MON2	1.34084e-17	-0.263944	0.294	0.321	2.66331e-13
ENSECAG00000001110	1.42139e-17	-0.936587	0.011	0.019	2.82331e-13
ENSECAG00000037198	1.42479e-17	-0.229242	0.2	0.227	2.83006e-13
ECM1	1.51341e-17	-0.624935	0.037	0.051	3.00609e-13
CLIC4	1.53556e-17	-0.37163	0.212	0.239	3.05008e-13
MIF	1.54089e-17	-0.69323	0.025	0.037	3.06068e-13
EFHC2	1.69324e-17	-0.367681	0.08	0.099	3.36328e-13
SLC25A16	1.76223e-17	-0.269212	0.153	0.179	3.50033e-13
TNKS	2.16079e-17	-0.199858	0.394	0.42	4.29198e-13
TIMM13	2.18295e-17	-0.699157	0.024	0.036	4.336e-13
CYC1	2.22809e-17	-0.372535	0.141	0.165	4.42565e-13
HERC6	2.29899e-17	-0.800447	0.024	0.036	4.56648e-13
ENSECAG00000031100	2.36057e-17	-0.737223	0.019	0.029	4.6888e-13
FAP	2.48503e-17	-0.448683	0.064	0.081	4.93602e-13
CUL4A	2.74948e-17	-0.223436	0.291	0.319	5.4613e-13
ENSECAG00000037948	2.88506e-17	-0.95173	0.007	0.014	5.7306e-13
SCFD1	2.94731e-17	-0.278922	0.232	0.259	5.85424e-13
LEPROT	3.06675e-17	-0.510624	0.072	0.09	6.09148e-13
S100A10	3.07813e-17	-0.364025	0.075	0.094	6.1141e-13
CDK8	3.1198e-17	-0.199294	0.38	0.405	6.19686e-13
MARK1	3.28127e-17	-0.608318	0.031	0.044	6.51758e-13
ENSECAG00000035143	4.00716e-17	-0.718131	0.015	0.024	7.95942e-13
TXN	4.2701e-17	-0.515513	0.05	0.066	8.48171e-13
ENSECAG00000030482	4.31146e-17	-0.809076	0.009	0.017	8.56386e-13
SLC22A23	4.48786e-17	-0.349497	0.14	0.164	8.91424e-13
FOXP1	4.61414e-17	-0.163593	0.564	0.581	9.16507e-13
MICOS13	4.6434e-17	-0.438426	0.079	0.098	9.22319e-13
ZNF609	4.66937e-17	-0.177627	0.396	0.423	9.27476e-13
PET100	5.05921e-17	-0.773811	0.021	0.031	1.00491e-12
PRDX2	5.05998e-17	-0.557878	0.058	0.075	1.00506e-12
IFT81	5.16457e-17	-0.408598	0.101	0.122	1.02584e-12
ARHGAP15	5.1927e-17	-0.193847	0.074	0.093	1.03143e-12
CLEC16A	5.51599e-17	-0.313751	0.17	0.195	1.09564e-12
NLRC5	5.68112e-17	-0.422287	0.048	0.064	1.12844e-12
SETD3	6.06023e-17	-0.278324	0.155	0.18	1.20374e-12
INTS7	6.0757e-17	-0.387026	0.087	0.107	1.20682e-12
CNTLN	6.36218e-17	-0.24545	0.202	0.229	1.26372e-12
SELENOF	6.81194e-17	-0.357944	0.107	0.128	1.35306e-12
FAM13A	7.19453e-17	-0.309061	0.178	0.203	1.42905e-12
ENSECAG00000038332	7.31706e-17	-0.477821	0.066	0.084	1.45339e-12
GPR157	7.66721e-17	-0.438979	0.053	0.069	1.52294e-12
CFLAR	7.77685e-17	-0.404822	0.066	0.084	1.54472e-12
VWF	7.9827e-17	-0.917421	0.012	0.02	1.5856e-12
RPS11	7.99328e-17	-0.406392	0.089	0.109	1.58771e-12
CYB5B	8.26717e-17	-0.301412	0.19	0.215	1.64211e-12
RPS2	8.81545e-17	-0.315626	0.128	0.151	1.75101e-12
EOGT	8.91542e-17	-0.809422	0.019	0.029	1.77087e-12
ENSECAG00000019719	9.07295e-17	-0.484821	0.083	0.102	1.80216e-12
AMN1	9.63081e-17	-0.272535	0.123	0.146	1.91297e-12
TSPAN13	9.91549e-17	-0.919094	0.016	0.026	1.96951e-12
ENSECAG00000027699	1.01091e-16	-0.145623	0.509	0.53	2.00797e-12
RPL24	1.0195e-16	-0.344325	0.121	0.142	2.02502e-12
PTGES	1.09122e-16	-0.836097	0.018	0.027	2.1675e-12
FAM171B	1.10153e-16	-0.304412	0.305	0.329	2.18796e-12
SH3GLB1	1.15364e-16	-0.230345	0.383	0.405	2.29148e-12
TBC1D15	1.19261e-16	-0.328243	0.138	0.161	2.36888e-12
FBLN5	1.3e-16	-0.490297	0.06	0.077	2.58219e-12
BMPER	1.42968e-16	-0.713885	0.027	0.039	2.83978e-12
BBS2	1.43762e-16	-0.667929	0.016	0.026	2.85555e-12
DDIT3	1.5935e-16	-0.61875	0.02	0.03	3.16518e-12
SFMBT2	1.66661e-16	-0.107899	0.295	0.329	3.31038e-12
DPP7	1.72757e-16	-0.576916	0.036	0.049	3.43148e-12
RPL8	1.78989e-16	-0.361128	0.106	0.126	3.55526e-12
GAB1	1.97287e-16	-0.189566	0.323	0.35	3.91871e-12
AMPD3	1.97411e-16	-0.426555	0.038	0.052	3.92117e-12
NMNAT3	2.0648e-16	-0.205427	0.493	0.508	4.10131e-12
HPS1	2.1772e-16	-0.89373	0.018	0.028	4.32458e-12
BEST3	2.39704e-16	-0.291166	0.099	0.119	4.76123e-12
RPS28	2.47414e-16	-0.388446	0.104	0.125	4.91439e-12
PALS2	2.57159e-16	-0.305356	0.111	0.133	5.10794e-12
COX17	2.77021e-16	-0.478619	0.04	0.054	5.50247e-12
CDK14	2.78851e-16	-0.47601	0.062	0.079	5.53881e-12
PATJ	2.82131e-16	-0.378277	0.124	0.146	5.60396e-12
MFSD5	2.8665e-16	-0.702851	0.023	0.033	5.69373e-12
ARL4A	3.17628e-16	-0.906998	0.013	0.021	6.30905e-12
EEF1A2	3.30504e-16	-0.402288	0.131	0.153	6.5648e-12
LRPPRC	3.37216e-16	-0.242539	0.297	0.322	6.69812e-12
AOX1	3.47165e-16	-0.292313	0.088	0.108	6.89575e-12
SYNJ2	3.6156e-16	-0.567705	0.019	0.03	7.18166e-12
PIGL	4.11467e-16	-0.311678	0.146	0.169	8.17296e-12
ECT2L	4.34721e-16	-0.605253	0.031	0.044	8.63487e-12
DACH1	4.56476e-16	-0.229306	0.04	0.054	9.06699e-12
MYL6B	4.72258e-16	-1.11967	0.036	0.048	9.38047e-12
ISOC2	4.9156e-16	-0.55324	0.035	0.048	9.76385e-12
RPS14	5.27439e-16	-0.338629	0.147	0.169	1.04765e-11
BTBD9	5.32374e-16	-0.122095	0.554	0.579	1.05746e-11
LDAH	5.35443e-16	-0.375943	0.085	0.104	1.06355e-11
MAN1A1	5.37233e-16	-0.485686	0.062	0.079	1.06711e-11
ARHGAP29	5.38629e-16	-0.387838	0.114	0.134	1.06988e-11
GABRA3	5.59555e-16	-0.357424	0.066	0.083	1.11144e-11
RERG	5.80268e-16	-0.760824	0.011	0.019	1.15259e-11
PSEN1	5.87938e-16	-0.258154	0.203	0.227	1.16782e-11
RAB2A	5.93406e-16	-0.148119	0.558	0.571	1.17868e-11
MOGAT1	6.03995e-16	-0.69778	0.024	0.034	1.19972e-11
ENSECAG00000033502	6.08352e-16	-0.706901	0.027	0.039	1.20837e-11
STK38L	6.62696e-16	-0.365587	0.113	0.134	1.31631e-11
BCKDHB	7.31742e-16	-0.271873	0.211	0.237	1.45346e-11
APEH	7.34151e-16	-0.808457	0.013	0.021	1.45824e-11
AOC3	7.50736e-16	-0.863024	0.018	0.028	1.49119e-11
NDUFB1	8.49927e-16	-0.880534	0.014	0.022	1.68821e-11
DOCK10	8.74233e-16	-0.270169	0.051	0.067	1.73649e-11
LCAT	9.17682e-16	-0.577584	0.032	0.044	1.82279e-11
CRY2	9.66877e-16	-0.395606	0.114	0.134	1.92051e-11
CTSA	9.73949e-16	-0.446429	0.05	0.065	1.93456e-11
CPNE3	1.01022e-15	-0.306139	0.164	0.187	2.0066e-11
RILP	1.05044e-15	-0.441254	0.045	0.06	2.0865e-11
RAB3GAP1	1.08493e-15	-0.222066	0.452	0.469	2.15499e-11
CHCHD3	1.40258e-15	-0.114927	0.601	0.616	2.78595e-11
ECH1	1.43411e-15	-0.582527	0.031	0.043	2.84858e-11
TFPI2	1.54215e-15	-0.737826	0.035	0.048	3.06318e-11
SPOP	1.61698e-15	-0.20544	0.243	0.27	3.2118e-11
FAT4	2.06361e-15	-0.608123	0.032	0.045	4.09895e-11
TUT7	2.09817e-15	-0.215366	0.3	0.325	4.16759e-11
SPECC1	2.27707e-15	-0.416507	0.06	0.076	4.52294e-11
UQCR11	2.28352e-15	-0.640336	0.026	0.037	4.53576e-11
SLC30A7	2.40689e-15	-0.294178	0.134	0.156	4.7808e-11
ENSECAG00000041128	2.51239e-15	-0.902441	0.019	0.028	4.99035e-11
ENSECAG00000037149	2.53961e-15	-0.22459	0.311	0.336	5.04442e-11
MYH10	2.58393e-15	-0.501476	0.075	0.092	5.13247e-11
PIP4K2A	2.75735e-15	-0.326039	0.057	0.073	5.47692e-11
USP32	3.03587e-15	-0.322475	0.298	0.319	6.03016e-11
RPS23	3.23807e-15	-0.431473	0.088	0.106	6.43178e-11
GPATCH2	3.71284e-15	-0.237026	0.261	0.287	7.37482e-11
SDHA	3.97751e-15	-0.209856	0.349	0.373	7.90052e-11
FBLN2	4.12475e-15	-0.431973	0.057	0.073	8.19299e-11
MAP4	4.23234e-15	-0.143077	0.751	0.733	8.40671e-11
SPAG6	4.75586e-15	-1.04128	0.007	0.013	9.44656e-11
TENM1	4.81669e-15	-0.479608	0.037	0.05	9.56739e-11
GSTA3	5.02512e-15	-0.487756	0.048	0.062	9.98139e-11
ENSECAG00000031459	5.10187e-15	-1.29061	0.005	0.01	1.01338e-10
NDUFA8	5.12044e-15	-0.436751	0.081	0.098	1.01707e-10
RPS5	5.3784e-15	-0.36725	0.088	0.107	1.06831e-10
ABCD3	6.07606e-15	-0.194537	0.373	0.396	1.20689e-10
COL6A2	6.09205e-15	-0.566646	0.047	0.061	1.21006e-10
CISD1	6.37369e-15	-0.214807	0.314	0.34	1.26601e-10
ENSECAG00000037611	6.74469e-15	-0.996471	0.007	0.014	1.3397e-10
MRPS2	7.3393e-15	-0.644121	0.021	0.031	1.45781e-10
LAMC1	7.43379e-15	-0.153487	0.379	0.405	1.47657e-10
CAPNS1	8.00552e-15	-0.705039	0.027	0.038	1.59014e-10
LGALS3BP	8.18637e-15	-0.819334	0.022	0.032	1.62606e-10
MAP7	9.17357e-15	-0.82946	0.008	0.015	1.82215e-10
SMOC2	9.53882e-15	-0.305245	0.072	0.089	1.8947e-10
ENSECAG00000038525	9.71567e-15	-0.702856	0.02	0.03	1.92982e-10
UBE2Q2	1.02968e-14	-0.457341	0.087	0.104	2.04525e-10
TYK2	1.26338e-14	-0.246275	0.325	0.348	2.50944e-10
INTS6L	1.29647e-14	-0.518516	0.049	0.063	2.57518e-10
NDUFA13	1.31977e-14	-0.273525	0.183	0.207	2.62146e-10
PLIN5	1.36797e-14	-1.11958	0.01	0.017	2.71721e-10
SYNRG	1.45931e-14	-0.24895	0.244	0.268	2.89862e-10
GOT1	1.52088e-14	-0.209195	0.269	0.294	3.02092e-10
PRKCH	1.64567e-14	-0.406516	0.043	0.057	3.26879e-10
TFPI	1.67719e-14	-0.547932	0.057	0.071	3.33141e-10
PIR	1.69061e-14	-0.231199	0.258	0.282	3.35806e-10
CAB39L	1.7168e-14	-0.313351	0.133	0.154	3.41008e-10
ANO2	1.7418e-14	-0.482688	0.019	0.028	3.45973e-10
CRY1	1.80017e-14	-0.305551	0.167	0.19	3.57567e-10
ATP5MF	1.83366e-14	-0.430479	0.089	0.106	3.64221e-10
TM9SF2	1.99527e-14	-0.186006	0.417	0.438	3.96321e-10
ARHGEF6	2.06926e-14	-0.309408	0.155	0.177	4.11017e-10
ENSECAG00000033160	2.0816e-14	-1.1789	0.006	0.011	4.13469e-10
FRMD4B	2.09134e-14	-0.536601	0.032	0.043	4.15402e-10
C1QB	2.23336e-14	-0.427625	0.017	0.025	4.43612e-10
SPPL2B	2.28575e-14	-0.292405	0.16	0.182	4.54018e-10
SDHC	2.40804e-14	-0.205922	0.335	0.36	4.7831e-10
ESAM	2.44991e-14	-0.77041	0.014	0.022	4.86626e-10
ENSECAG00000043792	2.48502e-14	-0.522329	0.049	0.063	4.93599e-10
ROMO1	2.55274e-14	-0.787086	0.015	0.023	5.07051e-10
PALMD	2.61132e-14	-0.404472	0.053	0.068	5.18686e-10
MLYCD	2.64527e-14	-0.311862	0.159	0.181	5.25431e-10
SUB1	2.93926e-14	-0.24552	0.235	0.259	5.83825e-10
HDAC4	3.10176e-14	-0.186834	0.441	0.461	6.16103e-10
CHKA	3.25976e-14	-0.356438	0.098	0.117	6.47486e-10
HNRNPA2B1	3.32776e-14	-0.148766	0.586	0.598	6.60992e-10
EBAG9	3.33344e-14	-0.368632	0.076	0.093	6.62121e-10
ENSECAG00000040000	3.57645e-14	-0.583052	0.025	0.035	7.1039e-10
SEMA5A	3.7582e-14	-0.440557	0.053	0.067	7.46492e-10
PCBP3	3.81495e-14	-0.307884	0.102	0.121	7.57763e-10
SLC25A4	3.8431e-14	-0.233347	0.435	0.452	7.63354e-10
MPC1	3.94853e-14	-0.471552	0.033	0.045	7.84296e-10
PGM5	4.03026e-14	-0.340469	0.158	0.179	8.00531e-10
ENSECAG00000039396	4.03502e-14	-0.252482	0.215	0.239	8.01476e-10
CCDC112	4.44946e-14	-0.564544	0.03	0.041	8.83797e-10
GPAT3	4.86044e-14	-0.303913	0.153	0.174	9.65429e-10
YES1	4.94101e-14	-0.364804	0.08	0.097	9.81432e-10
SH3BGRL3	5.21344e-14	-0.696594	0.015	0.023	1.03554e-09
LDLR	5.24475e-14	-0.686654	0.01	0.017	1.04177e-09
SDCBP	5.37823e-14	-0.378318	0.097	0.115	1.06828e-09
LENG8	5.43312e-14	-0.24875	0.195	0.218	1.07918e-09
AQR	5.65972e-14	-0.254971	0.207	0.23	1.12419e-09
MFHAS1	5.8387e-14	-0.339787	0.038	0.05	1.15974e-09
LNX1	5.83994e-14	-0.348835	0.064	0.08	1.15999e-09
PPFIBP2	5.85239e-14	-0.23428	0.298	0.321	1.16246e-09
B4GALT5	5.91696e-14	-0.229138	0.148	0.17	1.17529e-09
SLC25A33	6.19055e-14	-0.273437	0.125	0.146	1.22963e-09
RPL4	6.47829e-14	-0.410335	0.08	0.097	1.28678e-09
TLE2	6.61279e-14	-0.44462	0.059	0.073	1.3135e-09
SPPL3	7.37469e-14	-0.178771	0.327	0.352	1.46483e-09
SPART	7.40785e-14	-0.310375	0.088	0.106	1.47142e-09
GSTP1	7.44001e-14	-0.415904	0.076	0.092	1.47781e-09
ITGA9	7.65772e-14	-0.589649	0.036	0.047	1.52105e-09
ID3	7.70052e-14	-0.481069	0.022	0.031	1.52956e-09
COX6A1	7.71757e-14	-0.564334	0.039	0.052	1.53294e-09
ACSF2	7.92233e-14	-0.524206	0.03	0.041	1.57361e-09
ERCC8	8.33514e-14	-0.305733	0.19	0.212	1.65561e-09
EGLN3	8.68755e-14	-0.724697	0.016	0.024	1.72561e-09
SIDT2	9.00911e-14	-0.543027	0.034	0.045	1.78948e-09
GOLGA4	9.24454e-14	-0.199057	0.442	0.458	1.83624e-09
ENSECAG00000041422	9.72044e-14	-0.862665	0.009	0.015	1.93077e-09
NPC2	9.87478e-14	-0.49315	0.037	0.049	1.96143e-09
RAPGEF5	1.02707e-13	-0.519727	0.024	0.034	2.04006e-09
NIPSNAP2	1.19342e-13	-0.242584	0.192	0.215	2.37048e-09
ATP8B4	1.27763e-13	-0.611081	0.02	0.029	2.53775e-09
ADAMTSL3	1.28341e-13	-0.453186	0.056	0.07	2.54924e-09
EYA1	1.31724e-13	-0.217586	0.356	0.379	2.61642e-09
PGGHG	1.41512e-13	-0.937166	0.014	0.021	2.81085e-09
SP100	1.48249e-13	-0.406582	0.036	0.049	2.94468e-09
SPATA7	1.49334e-13	-0.428066	0.067	0.083	2.96622e-09
CLU	1.61074e-13	-0.518824	0.051	0.065	3.19942e-09
RAB21	1.61369e-13	-0.290782	0.153	0.174	3.20527e-09
ENSECAG00000036679	1.81086e-13	-1.13783	0.005	0.01	3.59691e-09
OPTN	1.89475e-13	-0.433335	0.075	0.091	3.76355e-09
PRDX6	1.90567e-13	-0.610178	0.028	0.039	3.78523e-09
ENSECAG00000029836	1.90617e-13	-0.260498	0.07	0.086	3.78623e-09
FOSL2	2.04605e-13	-0.477384	0.035	0.047	4.06407e-09
CPD	2.08953e-13	-0.412055	0.06	0.074	4.15043e-09
KLHL2	2.10646e-13	-0.355173	0.061	0.076	4.18407e-09
SEC24A	2.48169e-13	-0.243087	0.248	0.271	4.92939e-09
SNX6	2.62997e-13	-0.26862	0.202	0.224	5.2239e-09
ENSECAG00000022376	2.70554e-13	-0.298997	0.192	0.213	5.37401e-09
WWP2	2.79677e-13	-0.383289	0.067	0.082	5.55523e-09
NSDHL	3.13473e-13	-0.584408	0.033	0.044	6.22651e-09
PPP1CC	3.17174e-13	-0.279316	0.158	0.178	6.30002e-09
RPS25	3.32211e-13	-0.387603	0.105	0.123	6.59872e-09
FAU	3.39017e-13	-0.413417	0.065	0.08	6.7339e-09
C14H5orf63	3.52924e-13	-0.464767	0.035	0.047	7.01014e-09
PDGFC	4.14204e-13	-0.105864	0.212	0.237	8.22734e-09
MDH2	4.51333e-13	-0.276746	0.182	0.204	8.96483e-09
RBPJ	4.8584e-13	-0.106297	0.362	0.387	9.65024e-09
TRAPPC8	5.08041e-13	-0.218665	0.208	0.231	1.00912e-08
STN1	5.21878e-13	-0.331742	0.09	0.107	1.03661e-08
SASH1	5.24624e-13	-0.296695	0.101	0.119	1.04206e-08
KAZN	5.27209e-13	-0.569938	0.026	0.036	1.0472e-08
ZNF606	5.35536e-13	-0.304729	0.109	0.127	1.06374e-08
PFKL	5.8441e-13	-0.688035	0.018	0.027	1.16081e-08
LMOD3	6.5323e-13	-0.281315	0.472	0.485	1.29751e-08
ENSECAG00000007419	6.60008e-13	-0.710726	0.016	0.025	1.31097e-08
MRPL34	6.75686e-13	-0.768298	0.018	0.026	1.34211e-08
MXRA8	6.76896e-13	-0.501336	0.045	0.058	1.34452e-08
AKAP6	6.79733e-13	-0.123131	0.672	0.667	1.35015e-08
CAPZA1	6.94457e-13	-0.247081	0.172	0.194	1.3794e-08
FGD4	6.99718e-13	-0.15785	0.22	0.244	1.38985e-08
RBPMS	7.02216e-13	-0.344753	0.211	0.232	1.39481e-08
TRAPPC5	7.04416e-13	-0.470438	0.048	0.061	1.39918e-08
LRRK2	7.19748e-13	-0.310264	0.19	0.211	1.42963e-08
NR2F2	7.43385e-13	-0.542492	0.048	0.062	1.47659e-08
IQUB	7.87518e-13	-0.529413	0.034	0.045	1.56425e-08
ANKH	8.39958e-13	-0.301804	0.109	0.127	1.66841e-08
NREP	8.97908e-13	-0.345758	0.108	0.126	1.78351e-08
TNFRSF11B	9.37467e-13	-0.837063	0.011	0.018	1.86209e-08
ENSECAG00000029964	9.88258e-13	-0.303606	0.142	0.162	1.96298e-08
CACNG6	1.02283e-12	-0.295592	0.147	0.168	2.03164e-08
RBP4	1.04099e-12	-1.03877	0.013	0.02	2.06772e-08
MAP3K7	1.04406e-12	-0.314301	0.106	0.124	2.07382e-08
SIK2	1.05756e-12	-0.284751	0.16	0.18	2.10063e-08
RPS15A	1.06215e-12	-0.36184	0.123	0.142	2.10975e-08
GNL3L	1.07726e-12	-0.309393	0.08	0.096	2.13976e-08
SLC38A2	1.12303e-12	-0.279175	0.126	0.145	2.23067e-08
DCAF17	1.12728e-12	-0.25902	0.227	0.248	2.23911e-08
SIDT1	1.29413e-12	-0.685566	0.016	0.024	2.57053e-08
BAIAP2L1	1.37199e-12	-0.229017	0.24	0.263	2.72519e-08
MGLL	1.39682e-12	-0.29185	0.04	0.052	2.77451e-08
HSPA4	1.48552e-12	-0.324723	0.174	0.194	2.95068e-08
SFPQ	1.50768e-12	-0.181297	0.463	0.48	2.9947e-08
RUNX1T1	1.53954e-12	-0.266414	0.096	0.114	3.05799e-08
GPM6B	1.59491e-12	-0.516077	0.041	0.053	3.16796e-08
ESYT1	1.66085e-12	-0.646359	0.028	0.038	3.29895e-08
NDUFA9	1.70563e-12	-0.262964	0.121	0.14	3.38789e-08
CXCL1	1.73668e-12	-0.95825	0.006	0.011	3.44956e-08
MTIF3	1.84552e-12	-0.510599	0.017	0.025	3.66576e-08
MYO1D	2.07605e-12	-0.478138	0.031	0.041	4.12365e-08
GIPC1	2.12856e-12	-1.01622	0.01	0.016	4.22797e-08
TRIM45	2.15783e-12	-0.497268	0.039	0.051	4.28609e-08
STRN3	2.17836e-12	-0.166421	0.523	0.534	4.32688e-08
JMY	2.29808e-12	-0.244992	0.195	0.216	4.56467e-08
PSMA2	2.33053e-12	-0.376388	0.057	0.071	4.62913e-08
DGKI	2.36475e-12	-0.816575	0.015	0.023	4.69711e-08
CAV2	2.38326e-12	-0.636491	0.024	0.033	4.73388e-08
ENSECAG00000033926	2.58213e-12	-0.559804	0.069	0.083	5.12889e-08
ERG	2.63421e-12	-0.490767	0.018	0.026	5.23232e-08
ASAP1	2.69603e-12	-0.27972	0.161	0.181	5.35512e-08
ENSECAG00000013689	2.75985e-12	-0.326826	0.079	0.095	5.48189e-08
ATP5F1C	2.8219e-12	-0.260826	0.15	0.171	5.60515e-08
SPOCK1	2.82524e-12	-0.70822	0.015	0.023	5.61178e-08
SPNS1	2.9646e-12	-0.45396	0.058	0.072	5.88859e-08
ENSECAG00000024902	2.98378e-12	-0.420863	0.092	0.108	5.92668e-08
BLVRB	3.02742e-12	-0.741085	0.013	0.021	6.01336e-08
COL5A1	3.1437e-12	-0.448924	0.064	0.078	6.24432e-08
PSMA4	3.17384e-12	-0.311998	0.096	0.113	6.30419e-08
SLF2	3.24654e-12	-0.349607	0.107	0.124	6.44861e-08
RPS24	3.49175e-12	-0.355017	0.147	0.165	6.93567e-08
RECQL5	3.51887e-12	-0.459417	0.036	0.048	6.98952e-08
ALS2CL	3.63605e-12	-0.644672	0.014	0.022	7.22229e-08
PSMB4	3.82551e-12	-0.499667	0.03	0.04	7.5986e-08
ENSECAG00000000502	3.82841e-12	-0.475032	0.031	0.041	7.60438e-08
ENSECAG00000038285	3.90993e-12	-0.821924	0.013	0.02	7.7663e-08
ENSECAG00000039808	4.06249e-12	-0.464402	0.043	0.055	8.06932e-08
NDUFB4	4.28401e-12	-0.341205	0.122	0.14	8.50933e-08
RPL29	4.78174e-12	-0.362341	0.078	0.094	9.49798e-08
MBOAT2	4.87656e-12	-0.547105	0.018	0.026	9.68632e-08
IL10RB	5.11358e-12	-0.418761	0.023	0.033	1.01571e-07
NDUFS6	5.15658e-12	-0.507532	0.048	0.061	1.02425e-07
C4orf48	5.2791e-12	-0.805099	0.013	0.02	1.04859e-07
SPEF2	5.30707e-12	-0.351811	0.041	0.052	1.05414e-07
UMPS	5.32838e-12	-0.367586	0.066	0.08	1.05838e-07
MFF	5.38462e-12	-0.215737	0.213	0.234	1.06955e-07
AHI1	5.4795e-12	-0.510435	0.033	0.043	1.08839e-07
EPB41L1	5.48793e-12	-0.979273	0.005	0.01	1.09007e-07
METTL25	5.49252e-12	-0.322032	0.084	0.1	1.09098e-07
CAV1	5.73878e-12	-0.368499	0.061	0.074	1.13989e-07
ENSECAG00000003702	5.80283e-12	-0.62841	0.03	0.04	1.15262e-07
ZDHHC17	6.33569e-12	-0.213592	0.28	0.302	1.25846e-07
ACAD9	6.36642e-12	-0.54277	0.037	0.048	1.26456e-07
PSMC2	6.74206e-12	-0.285622	0.137	0.156	1.33917e-07
ADAM9	7.03342e-12	-0.2136	0.271	0.292	1.39705e-07
RPL28	7.11238e-12	-0.374945	0.092	0.108	1.41273e-07
TOR1AIP1	7.25878e-12	-0.202869	0.294	0.317	1.44181e-07
FSTL4	7.34155e-12	-0.677367	0.025	0.034	1.45825e-07
ENSECAG00000032139	7.35884e-12	-0.523564	0.037	0.048	1.46169e-07
PHYHIPL	7.83987e-12	-1.08858	0.007	0.013	1.55723e-07
SMPD1	7.89858e-12	-0.419139	0.055	0.068	1.56889e-07
LPGAT1	8.01764e-12	-0.2758	0.109	0.127	1.59254e-07
S100A11	8.21228e-12	-0.653622	0.016	0.024	1.63121e-07
ENSECAG00000038079	8.43239e-12	-0.828403	0.013	0.02	1.67493e-07
BLOC1S1	8.60638e-12	-0.501467	0.042	0.053	1.70948e-07
PAWR	8.73965e-12	-0.537554	0.021	0.03	1.73596e-07
RPS9	9.71479e-12	-0.319699	0.134	0.152	1.92965e-07
SBNO1	1.02351e-11	-0.274691	0.207	0.228	2.03299e-07
ENSECAG00000016813	1.02522e-11	-0.409797	0.061	0.075	2.03639e-07
PDZRN4	1.03284e-11	-1.03001	0.008	0.013	2.05152e-07
SRP54	1.0356e-11	-0.292556	0.106	0.123	2.05702e-07
PRNP	1.09193e-11	-0.253161	0.143	0.163	2.16889e-07
CHMP2A	1.0922e-11	-0.687687	0.012	0.019	2.16943e-07
SLC2A12	1.09822e-11	-0.27732	0.045	0.057	2.1814e-07
SERPING1	1.11412e-11	-0.748361	0.026	0.036	2.21297e-07
RNF24	1.14035e-11	-0.615481	0.036	0.047	2.26508e-07
PPP2R1B	1.16485e-11	-0.316677	0.098	0.114	2.31373e-07
USF1	1.21428e-11	-0.626611	0.022	0.031	2.41192e-07
RPL26	1.22096e-11	-0.37284	0.105	0.122	2.42519e-07
ERICH1	1.26702e-11	-0.352015	0.075	0.09	2.51667e-07
MYL3	1.27915e-11	-0.474061	0.045	0.057	2.54078e-07
CHD9	1.34284e-11	-0.115124	0.71	0.714	2.66729e-07
FREM2	1.34825e-11	-0.436918	0.029	0.038	2.67803e-07
PSMC4	1.40777e-11	-0.558199	0.019	0.028	2.79625e-07
RNLS	1.43467e-11	-0.319229	0.079	0.095	2.84969e-07
ZNF143	1.50448e-11	-0.37881	0.04	0.051	2.98834e-07
RANBP17	1.543e-11	-0.375273	0.06	0.073	3.06486e-07
VAC14	1.57968e-11	-0.341887	0.062	0.076	3.13771e-07
ZNF655	1.63283e-11	-0.439592	0.037	0.048	3.2433e-07
RBKS	1.6443e-11	-0.292534	0.12	0.138	3.26608e-07
RTN4IP1	1.72095e-11	-0.268536	0.118	0.136	3.41832e-07
VEZT	1.80544e-11	-0.245839	0.218	0.238	3.58614e-07
ITGA6	1.82884e-11	-0.555113	0.021	0.029	3.63263e-07
LOXL2	1.83007e-11	-0.704953	0.019	0.027	3.63507e-07
AP1S2	1.85517e-11	-0.286595	0.115	0.133	3.68493e-07
LIN7A	1.87746e-11	-0.992269	0.007	0.013	3.72919e-07
ENSECAG00000043379	1.89019e-11	-1.05111	0.008	0.013	3.75448e-07
COL4A3	1.91511e-11	-0.630532	0.011	0.017	3.80398e-07
WDR13	1.97951e-11	-0.526756	0.028	0.038	3.9319e-07
TBCEL	1.99545e-11	-0.409213	0.039	0.05	3.96356e-07
PPM1B	2.02965e-11	-0.142397	0.573	0.582	4.03149e-07
UBR2	2.1053e-11	-0.135234	0.604	0.602	4.18176e-07
SMURF2	2.15351e-11	-0.167961	0.328	0.35	4.27751e-07
RPS4X	2.21883e-11	-0.327736	0.073	0.088	4.40726e-07
PLXNA3	2.21996e-11	-0.420327	0.042	0.053	4.40951e-07
ZNF106	2.2306e-11	-0.250304	0.229	0.251	4.43065e-07
CUL4B	2.27454e-11	-0.417787	0.068	0.082	4.51791e-07
RPLP0	2.32884e-11	-0.292721	0.136	0.154	4.62577e-07
ENSECAG00000031268	2.32944e-11	-0.561713	0.022	0.031	4.62698e-07
DNAH10	2.371e-11	-0.918303	0.008	0.013	4.70951e-07
NEGR1	2.41456e-11	-0.125987	0.085	0.101	4.79605e-07
LIN54	2.43381e-11	-0.321776	0.073	0.088	4.83427e-07
ENSECAG00000033602	2.43634e-11	-0.894223	0.012	0.018	4.8393e-07
ESD	2.58824e-11	-0.363476	0.067	0.081	5.14103e-07
COPG1	2.59005e-11	-0.407511	0.058	0.071	5.14462e-07
IFI44	2.61406e-11	-0.65432	0.02	0.028	5.1923e-07
ENSECAG00000040180	2.63136e-11	-0.72516	0.018	0.026	5.22667e-07
LSM8	2.70492e-11	-0.507518	0.027	0.036	5.37279e-07
PER3	2.76485e-11	-0.162305	0.384	0.404	5.49183e-07
COL8A1	2.815e-11	-0.843067	0.012	0.018	5.59143e-07
DLGAP4	2.81699e-11	-0.396272	0.104	0.12	5.59539e-07
XAB2	2.9012e-11	-0.637285	0.019	0.027	5.76266e-07
EMP3	3.15163e-11	-0.415916	0.042	0.053	6.26009e-07
APOOL	3.25408e-11	-0.399206	0.058	0.071	6.46359e-07
CIITA	3.25746e-11	-0.980331	0.007	0.012	6.47029e-07
CNBP	3.33284e-11	-0.358782	0.061	0.074	6.62002e-07
USP4	3.44815e-11	-0.317894	0.128	0.145	6.84906e-07
XAF1	3.55352e-11	-1.21358	0.006	0.011	7.05836e-07
RICTOR	3.57271e-11	-0.173856	0.402	0.422	7.09647e-07
PPM1L	3.74381e-11	-0.132887	0.747	0.725	7.43633e-07
METAP1D	3.95114e-11	-0.184019	0.148	0.168	7.84814e-07
TMEM67	4.02434e-11	-0.367559	0.051	0.063	7.99355e-07
LRRC24	4.33242e-11	-0.507847	0.037	0.047	8.60548e-07
ATP6V1B2	5.0143e-11	-0.386159	0.084	0.099	9.95991e-07
ZZEF1	5.09102e-11	-0.249959	0.168	0.188	1.01123e-06
BEX3	5.46404e-11	-0.434587	0.044	0.055	1.08532e-06
PAPOLG	5.54839e-11	-0.374709	0.073	0.088	1.10208e-06
EDF1	6.11409e-11	-0.564397	0.022	0.031	1.21444e-06
C2CD5	6.36364e-11	-0.249438	0.198	0.217	1.26401e-06
SRFBP1	6.62374e-11	-0.330718	0.074	0.088	1.31567e-06
SPRED3	6.81094e-11	-0.478695	0.037	0.047	1.35286e-06
SREBF1	7.01766e-11	-0.259411	0.077	0.092	1.39392e-06
STAT1	7.02784e-11	-0.665356	0.035	0.045	1.39594e-06
PROCA1	8.305e-11	-0.651681	0.023	0.031	1.64962e-06
ITGB5	8.65551e-11	-0.26659	0.146	0.164	1.71924e-06
ENSECAG00000023715	8.83275e-11	-0.230556	0.244	0.265	1.75445e-06
ITM2B	9.03489e-11	-0.233195	0.434	0.45	1.7946e-06
ENSECAG00000022442	9.277e-11	-0.899039	0.013	0.02	1.84269e-06
DNPEP	9.79648e-11	-0.469242	0.032	0.042	1.94587e-06
ENSECAG00000028882	9.87447e-11	-0.460988	0.021	0.029	1.96137e-06
ENSECAG00000001487	1.00296e-10	-0.749039	0.006	0.011	1.99217e-06
RPL18A	1.027e-10	-0.278105	0.106	0.122	2.03994e-06
UNK	1.05153e-10	-0.329692	0.078	0.092	2.08865e-06
CCDC93	1.07009e-10	-0.207346	0.174	0.194	2.12552e-06
UBA5	1.09809e-10	-0.42024	0.077	0.092	2.18113e-06
NEBL	1.10187e-10	-0.534143	0.006	0.01	2.18864e-06
AMD1	1.13536e-10	-0.473682	0.038	0.049	2.25516e-06
INSYN2A	1.15316e-10	-0.585885	0.027	0.036	2.29051e-06
GPBP1L1	1.16378e-10	-0.647397	0.02	0.028	2.31161e-06
OSBPL5	1.20524e-10	-0.839645	0.008	0.013	2.39397e-06
PIK3CA	1.29726e-10	-0.343459	0.077	0.092	2.57674e-06
EDC4	1.31348e-10	-0.450474	0.031	0.041	2.60897e-06
SECISBP2L	1.34935e-10	-0.29619	0.134	0.151	2.68022e-06
HOXA9	1.35494e-10	-0.576266	0.023	0.032	2.69131e-06
LRRC39	1.38833e-10	-0.339099	0.132	0.149	2.75763e-06
SLC12A2	1.42927e-10	-0.20978	0.376	0.394	2.83896e-06
SSBP4	1.434e-10	-0.443724	0.03	0.039	2.84834e-06
TRIP10	1.51461e-10	-0.269064	0.199	0.218	3.00846e-06
DCTN3	1.65854e-10	-0.555387	0.021	0.03	3.29435e-06
SPATA1	1.68868e-10	-0.300369	0.055	0.068	3.35422e-06
ALAD	1.70973e-10	-0.529651	0.029	0.038	3.39603e-06
PRDX1	1.75039e-10	-0.451604	0.07	0.083	3.47679e-06
IFT74	1.76208e-10	-0.331322	0.069	0.082	3.50003e-06
PTP4A1	1.90303e-10	-0.253735	0.132	0.15	3.78e-06
YTHDC1	1.95475e-10	-0.214453	0.258	0.277	3.88271e-06
ANKRD29	1.96721e-10	-0.464862	0.017	0.024	3.90747e-06
OPRM1	2.02553e-10	-0.522225	0.008	0.014	4.02331e-06
ALAS2	2.17855e-10	-0.199223	0.396	0.411	4.32726e-06
GPD1L	2.18567e-10	-0.332073	0.079	0.093	4.3414e-06
EVA1C	2.30914e-10	-0.923324	0.01	0.015	4.58665e-06
ADAMTS17	2.33093e-10	-0.264413	0.124	0.141	4.62992e-06
CNTNAP5	2.34503e-10	-0.539273	0.019	0.027	4.65794e-06
RPL23	2.34691e-10	-0.498223	0.05	0.061	4.66166e-06
ENSECAG00000009843	2.3947e-10	-0.985012	0.006	0.01	4.7566e-06
FCHSD2	2.41669e-10	-0.216704	0.238	0.256	4.80027e-06
PARVA	2.44758e-10	-0.382803	0.044	0.056	4.86162e-06
VWA3B	2.4897e-10	-0.751525	0.007	0.012	4.94528e-06
TALDO1	2.51989e-10	-0.270851	0.166	0.183	5.00525e-06
KLKB1	2.57647e-10	-0.649306	0.017	0.024	5.11764e-06
ASTN2	2.59196e-10	-0.381529	0.034	0.044	5.1484e-06
TUBGCP6	2.74224e-10	-0.541292	0.028	0.037	5.44692e-06
RAB2B	2.80215e-10	-0.363062	0.073	0.087	5.56591e-06
ABCG2	2.95432e-10	-0.572511	0.029	0.038	5.86816e-06
COBLL1	3.01951e-10	-0.503816	0.043	0.054	5.99766e-06
LMBR1	3.02137e-10	-0.207774	0.171	0.19	6.00136e-06
HINT2	3.09167e-10	-0.394735	0.063	0.076	6.14098e-06
KRIT1	3.14594e-10	-0.303528	0.086	0.101	6.24879e-06
FXYD1	3.29388e-10	-0.386316	0.057	0.069	6.54264e-06
COL24A1	3.54928e-10	-0.628339	0.026	0.034	7.04994e-06
NDUFV1	3.81692e-10	-0.445408	0.053	0.065	7.58154e-06
KLF4	3.83461e-10	-0.992867	0.008	0.013	7.61668e-06
SDK1	3.87827e-10	-0.370627	0.055	0.067	7.70341e-06
ELOVL5	3.88756e-10	-0.502241	0.031	0.041	7.72186e-06
ENSECAG00000001132	4.04364e-10	-0.704521	0.014	0.021	8.03188e-06
DNAJC11	4.05617e-10	-0.209498	0.237	0.258	8.05677e-06
ENSECAG00000008615	4.13136e-10	-0.653414	0.015	0.022	8.20612e-06
PLA2G4A	4.17096e-10	-0.736039	0.022	0.03	8.28478e-06
BTBD6	4.23286e-10	-0.812634	0.011	0.017	8.40772e-06
BTG1	4.62061e-10	-0.371937	0.098	0.113	9.17792e-06
GNG5	4.79083e-10	-0.560188	0.027	0.036	9.51602e-06
RIC8B	5.03455e-10	-0.193328	0.269	0.289	1.00001e-05
QPCT	5.05212e-10	-0.840222	0.019	0.026	1.0035e-05
MAGED2	5.10642e-10	-0.554862	0.026	0.034	1.01429e-05
COLEC12	5.12965e-10	-0.138221	0.091	0.107	1.0189e-05
NPHP3	5.18869e-10	-0.351332	0.062	0.075	1.03063e-05
ZFYVE27	5.2132e-10	-0.379755	0.045	0.056	1.0355e-05
CEP120	5.21608e-10	-0.316973	0.122	0.138	1.03607e-05
ACOT11	5.25072e-10	-0.735612	0.01	0.016	1.04295e-05
WASHC4	5.30713e-10	-0.31406	0.122	0.138	1.05416e-05
DENND5A	5.3159e-10	-0.141473	0.481	0.496	1.0559e-05
CLEC14A	5.33278e-10	-0.801951	0.016	0.023	1.05925e-05
ALKBH7	5.37488e-10	-0.616936	0.015	0.022	1.06761e-05
SH3BGR	5.50149e-10	-0.182726	0.574	0.567	1.09276e-05
SPON2	5.52582e-10	-0.76491	0.023	0.031	1.09759e-05
SBF2	5.65137e-10	-0.117403	0.711	0.714	1.12253e-05
MYL6	5.68053e-10	-0.415223	0.052	0.064	1.12832e-05
NOXA1	5.77668e-10	-0.741351	0.011	0.017	1.14742e-05
IFI27L2	6.0354e-10	-0.918633	0.008	0.013	1.19881e-05
PRR5L	6.06086e-10	-0.300592	0.057	0.069	1.20387e-05
EDNRB	6.32147e-10	-0.533702	0.017	0.024	1.25563e-05
POLR2L.1	6.38057e-10	-0.639183	0.016	0.023	1.26737e-05
OPA1	6.51039e-10	-0.238806	0.168	0.187	1.29316e-05
SDC2	6.59436e-10	-0.102146	0.146	0.126	1.30984e-05
ANXA3	7.22487e-10	-0.487775	0.033	0.042	1.43508e-05
SLC35F1	7.29368e-10	-0.204212	0.027	0.036	1.44874e-05
ATRNL1	7.48719e-10	-0.162124	0.078	0.093	1.48718e-05
MICAL2	7.54366e-10	-0.470398	0.039	0.049	1.4984e-05
RPL3L	7.72358e-10	-0.410634	0.045	0.056	1.53414e-05
MEIS2	8.06134e-10	-0.413587	0.037	0.047	1.60122e-05
KIAA0825	8.07201e-10	-0.276596	0.121	0.138	1.60334e-05
TRPC6	8.07405e-10	-0.814814	0.009	0.014	1.60375e-05
TRAPPC10	8.16905e-10	-0.172297	0.255	0.275	1.62262e-05
IDH3G	8.17443e-10	-0.577594	0.026	0.035	1.62369e-05
DNM3	8.37288e-10	-0.272962	0.081	0.095	1.66311e-05
PPP2R2A	8.56873e-10	-0.121163	0.545	0.554	1.70201e-05
ENSECAG00000035790	8.58213e-10	-0.427522	0.021	0.029	1.70467e-05
SGCE	8.66438e-10	-0.406283	0.057	0.069	1.72101e-05
RPS13	8.74826e-10	-0.367938	0.076	0.089	1.73767e-05
LRRC58	8.91042e-10	-0.408307	0.04	0.05	1.76988e-05
PXMP2	9.06854e-10	-0.477539	0.028	0.037	1.80128e-05
MYH14	9.28993e-10	-0.371279	0.065	0.078	1.84526e-05
GPX3	9.61254e-10	-0.501924	0.052	0.063	1.90934e-05
NRIP3	9.84932e-10	-0.842909	0.007	0.012	1.95637e-05
TBL1XR1	1.01858e-09	-0.158157	0.307	0.328	2.02321e-05
XBP1	1.03153e-09	-0.513607	0.039	0.049	2.04893e-05
CFAP45	1.06275e-09	-0.819712	0.007	0.012	2.11093e-05
VSTM4	1.06732e-09	-0.345859	0.063	0.075	2.12002e-05
IRAG1	1.08346e-09	-0.721057	0.011	0.016	2.15207e-05
FEM1C	1.11154e-09	-0.187492	0.221	0.24	2.20786e-05
LRP5	1.12354e-09	-0.489192	0.014	0.02	2.2317e-05
ZSWIM5	1.12411e-09	-0.239195	0.076	0.089	2.23281e-05
ANXA1	1.13635e-09	-0.5286	0.037	0.047	2.25714e-05
TGFB1I1	1.13847e-09	-0.720894	0.013	0.019	2.26135e-05
PLS3	1.17238e-09	-0.409677	0.087	0.101	2.3287e-05
HSPBAP1	1.17435e-09	-0.256729	0.12	0.136	2.33261e-05
CREM	1.21367e-09	-0.164817	0.459	0.47	2.41071e-05
USP3	1.25151e-09	-0.231169	0.197	0.215	2.48588e-05
GHITM	1.26514e-09	-0.298735	0.105	0.12	2.51295e-05
STARD8	1.33982e-09	-0.326044	0.109	0.124	2.66129e-05
F8	1.35896e-09	-0.495347	0.02	0.027	2.69931e-05
DDX60L	1.36143e-09	-0.508734	0.052	0.063	2.70421e-05
DISC1	1.42613e-09	-0.191472	0.221	0.24	2.83273e-05
HGS	1.44567e-09	-0.506392	0.036	0.046	2.87153e-05
RCOR3	1.45193e-09	-0.267394	0.203	0.22	2.88397e-05
HMGCL	1.61834e-09	-0.404623	0.089	0.103	3.21451e-05
RHBDD3	1.62277e-09	-0.649228	0.013	0.019	3.22331e-05
ISYNA1	1.62358e-09	-0.912337	0.008	0.013	3.22491e-05
MKNK2	1.63966e-09	-0.32558	0.091	0.106	3.25686e-05
PDCD1LG2	1.64633e-09	-0.814966	0.01	0.016	3.2701e-05
PHLPP2	1.65693e-09	-0.222682	0.197	0.216	3.29116e-05
NIBAN1	1.68081e-09	-0.356079	0.046	0.057	3.3386e-05
PEAR1	1.68565e-09	-0.637551	0.01	0.015	3.3482e-05
ENSECAG00000016673	1.72851e-09	-0.477505	0.036	0.045	3.43333e-05
ABCB6	1.77308e-09	-0.525025	0.015	0.022	3.52188e-05
POLR2I	1.95344e-09	-0.544136	0.024	0.032	3.88012e-05
DPP3	1.97591e-09	-0.570752	0.016	0.023	3.92475e-05
YJEFN3	2.12063e-09	-0.680791	0.015	0.021	4.2122e-05
ADNP2	2.14498e-09	-0.309443	0.075	0.088	4.26058e-05
RAMP2	2.14652e-09	-0.604581	0.023	0.031	4.26364e-05
ZNF326	2.15019e-09	-0.285383	0.115	0.131	4.27092e-05
PLXNA4	2.2285e-09	-0.288371	0.05	0.062	4.42646e-05
DBI	2.25823e-09	-0.641353	0.011	0.017	4.48552e-05
NPHP4	2.26144e-09	-0.299945	0.08	0.094	4.49189e-05
ADGRL4	2.28165e-09	-0.459808	0.021	0.029	4.53203e-05
ENSECAG00000020342	2.36854e-09	-0.142696	0.287	0.307	4.70464e-05
HADHA	2.43592e-09	-0.171798	0.274	0.293	4.83846e-05
GDPD3	2.47691e-09	-0.41792	0.028	0.036	4.91989e-05
FHL5	2.4814e-09	-0.818317	0.01	0.016	4.92881e-05
CSNK1G3	2.51522e-09	-0.245614	0.195	0.213	4.99598e-05
ENSECAG00000004989	2.56921e-09	-0.835396	0.006	0.01	5.10322e-05
CTSB	2.60116e-09	-0.413839	0.068	0.081	5.16668e-05
PPP2R3A	2.81994e-09	-0.136892	0.657	0.644	5.60125e-05
ELOVL6	3.01147e-09	-0.458149	0.017	0.024	5.98169e-05
ZMAT4	3.0216e-09	-0.629611	0.009	0.014	6.0018e-05
SULF2	3.0348e-09	-0.889072	0.013	0.019	6.02803e-05
USP15	3.23607e-09	-0.122161	0.608	0.612	6.42781e-05
GPAA1	3.24525e-09	-0.398403	0.051	0.062	6.44604e-05
ST13	3.25378e-09	-0.292544	0.161	0.177	6.46299e-05
NUDT8	3.29323e-09	-0.880599	0.008	0.013	6.54135e-05
IDH3B	3.29789e-09	-0.442173	0.023	0.031	6.55059e-05
AGRN	3.42968e-09	-0.613621	0.015	0.022	6.81237e-05
NDUFS4	3.54527e-09	-0.153086	0.399	0.415	7.04197e-05
MYCBP2	3.56866e-09	-0.219782	0.389	0.403	7.08842e-05
CUBN	3.84344e-09	-0.702392	0.007	0.012	7.63422e-05
DNAJC13	3.90936e-09	-0.241999	0.171	0.188	7.76517e-05
ROR1	3.95259e-09	-0.47827	0.035	0.044	7.85102e-05
E4F1	4.00373e-09	-0.649195	0.014	0.02	7.9526e-05
RPL18	4.03211e-09	-0.263564	0.105	0.119	8.00898e-05
MTLN	4.10965e-09	-0.581845	0.021	0.028	8.16301e-05
HEY1	4.22409e-09	-0.919495	0.007	0.011	8.3903e-05
EPHB1	4.22949e-09	-0.499692	0.012	0.018	8.40103e-05
ENSECAG00000031387	4.24099e-09	-0.864435	0.011	0.016	8.42388e-05
ACOX1	4.39219e-09	-0.324327	0.067	0.079	8.72421e-05
TMEM161B	4.57554e-09	-0.266158	0.118	0.133	9.0884e-05
CABIN1	4.68729e-09	-0.245385	0.125	0.141	9.31037e-05
TUBA1C	4.6993e-09	-0.377836	0.071	0.083	9.33421e-05
HIVEP3	4.72671e-09	-0.354014	0.021	0.028	9.38867e-05
KAT2A	4.85685e-09	-0.470651	0.03	0.039	9.64716e-05
TRAPPC13	4.85973e-09	-0.409452	0.066	0.078	9.65289e-05
HSPB1	5.08113e-09	-0.20685	0.285	0.303	0.000100926
LGSN	5.24971e-09	-0.240239	0.056	0.068	0.000104275
CDH2	5.29034e-09	-0.225802	0.014	0.02	0.000105082
CPT1A	5.4042e-09	-0.359943	0.083	0.096	0.000107344
ATP8A2	5.4399e-09	-0.577733	0.011	0.017	0.000108053
ENSECAG00000026996	5.45518e-09	-0.881595	0.006	0.01	0.000108356
FAM102B	5.45981e-09	-0.444019	0.043	0.053	0.000108448
BRWD1	5.56753e-09	-0.142482	0.505	0.515	0.000110588
TRIM72	5.58768e-09	-0.222766	0.137	0.154	0.000110988
GSTK1	5.68051e-09	-0.803807	0.006	0.01	0.000112832
C1R	6.02499e-09	-0.764153	0.023	0.03	0.000119674
NDUFC2	6.03318e-09	-0.290669	0.116	0.131	0.000119837
FAM172A	6.05822e-09	-0.137888	0.346	0.366	0.000120334
TBX2	6.27205e-09	-0.840849	0.006	0.011	0.000124582
ENSECAG00000033822	6.29153e-09	-0.5824	0.009	0.013	0.000124969
CYBA	6.57601e-09	-0.460747	0.03	0.039	0.000130619
LIMS1	6.67044e-09	-0.113628	0.378	0.397	0.000132495
ACACB	6.82914e-09	-0.230758	0.146	0.162	0.000135647
ENSECAG00000023317	6.9931e-09	-0.538249	0.018	0.025	0.000138904
ANKRD10	7.1583e-09	-0.212012	0.376	0.389	0.000142185
RPL19	7.54313e-09	-0.396127	0.068	0.08	0.000149829
IL13RA1	8.12955e-09	-0.194401	0.095	0.109	0.000161477
SPTBN1	8.15157e-09	-0.243303	0.174	0.19	0.000161915
ADCK2	8.16248e-09	-0.384174	0.077	0.089	0.000162131
AQP1	8.32089e-09	-0.730066	0.013	0.018	0.000165278
TIMP1	8.37801e-09	-0.666188	0.018	0.024	0.000166412
DNAJA4	8.5702e-09	-0.335482	0.095	0.108	0.00017023
ALAS1	8.72385e-09	-0.443649	0.076	0.089	0.000173282
GPN1	9.29899e-09	-0.347698	0.038	0.047	0.000184706
ZNFX1	9.35525e-09	-0.610262	0.025	0.033	0.000185823
PPIB	1.01306e-08	-0.298156	0.106	0.119	0.000201225
FTL	1.01849e-08	-0.311178	0.06	0.072	0.000202302
ING3	1.04725e-08	-0.379771	0.061	0.073	0.000208016
ABLIM3	1.05972e-08	-0.526779	0.032	0.04	0.000210493
PTPRB	1.06036e-08	-0.422749	0.019	0.026	0.00021062
ZNF551	1.06652e-08	-0.297708	0.09	0.103	0.000211843
TBC1D19	1.10882e-08	-0.217538	0.154	0.17	0.000220246
CCDC122	1.11548e-08	-0.908553	0.009	0.014	0.000221567
TMC7	1.13847e-08	-0.311489	0.046	0.056	0.000226134
ITPRIP	1.17987e-08	-0.988384	0.007	0.011	0.000234358
FLT3	1.1881e-08	-0.677784	0.007	0.012	0.000235993
HGF	1.19251e-08	-0.560839	0.017	0.024	0.000236869
SYNJ1	1.19324e-08	-0.280681	0.141	0.156	0.000237013
RNF144A	1.19797e-08	-0.313792	0.06	0.071	0.000237953
ENSECAG00000024512	1.2183e-08	-0.469066	0.033	0.042	0.00024199
TMEM178A	1.23179e-08	-0.649801	0.011	0.016	0.000244671
TRIM24	1.2633e-08	-0.222609	0.164	0.18	0.00025093
MRPS15	1.26582e-08	-0.446989	0.031	0.039	0.00025143
HOXA7	1.26609e-08	-0.887517	0.006	0.01	0.000251483
NDUFC1	1.28363e-08	-0.400404	0.039	0.048	0.000254968
ACBD6	1.30602e-08	-0.169748	0.239	0.258	0.000259415
ENSECAG00000015464	1.31688e-08	-0.364025	0.075	0.087	0.000261572
LEMD3	1.34912e-08	-0.203475	0.203	0.22	0.000267977
YWHAB	1.35232e-08	-0.325264	0.074	0.086	0.000268612
SMURF1	1.36823e-08	-0.160979	0.218	0.236	0.000271772
NR2C1	1.39662e-08	-0.231108	0.147	0.163	0.000277411
CLCN1	1.39719e-08	-0.165951	0.334	0.352	0.000277523
MIX23	1.40847e-08	-0.250784	0.082	0.095	0.000279765
FBXO38	1.45968e-08	-0.239425	0.13	0.146	0.000289936
PIGS	1.49325e-08	-0.503134	0.031	0.04	0.000296605
FAHD2A	1.52775e-08	-0.661803	0.013	0.018	0.000303458
MICU1	1.52776e-08	-0.168378	0.437	0.447	0.00030346
FKBP15	1.55674e-08	-0.308945	0.08	0.093	0.000309216
PLPP3	1.56685e-08	-0.110618	0.365	0.384	0.000311224
PSMC3	1.63538e-08	-0.438032	0.028	0.036	0.000324835
CFAP54	1.67556e-08	-0.573455	0.012	0.017	0.000332817
HTRA1	1.71737e-08	-0.493873	0.045	0.055	0.000341122
PSMD13	1.76139e-08	-0.303536	0.08	0.093	0.000349864
ENSECAG00000005234	1.77226e-08	-0.901719	0.006	0.011	0.000352024
ENSECAG00000032365	1.8009e-08	-0.351485	0.04	0.049	0.000357713
STAG1	1.86908e-08	-0.112558	0.617	0.622	0.000371256
PALM2AKAP2	1.91711e-08	-0.166817	0.275	0.291	0.000380795
SRGN	1.97865e-08	-0.491222	0.011	0.017	0.000393019
DEDD2	1.98763e-08	-0.991656	0.006	0.01	0.000394802
PIK3R6	2.03185e-08	-0.440717	0.019	0.026	0.000403586
KDM1B	2.1072e-08	-0.325311	0.064	0.076	0.000418552
DUS4L	2.14381e-08	-0.417186	0.045	0.054	0.000425825
PSMD1	2.14644e-08	-0.154422	0.401	0.416	0.000426348
NCEH1	2.15769e-08	-0.462104	0.024	0.032	0.000428583
TRPT1	2.17154e-08	-0.861098	0.009	0.013	0.000431333
MRPL2	2.20194e-08	-0.550647	0.014	0.02	0.000437372
LMTK2	2.25136e-08	-0.21397	0.108	0.122	0.000447189
IGFLR1	2.30749e-08	-0.530307	0.008	0.012	0.000458338
EWSR1	2.31905e-08	-0.19125	0.248	0.265	0.000460633
AFDN	2.31919e-08	-0.449068	0.107	0.12	0.00046066
TMCO4	2.34508e-08	-0.477731	0.025	0.033	0.000465803
PDK4	2.3626e-08	-0.130321	0.395	0.355	0.000469284
ESYT2	2.36733e-08	-0.156094	0.312	0.329	0.000470222
RPS16	2.40961e-08	-0.282859	0.059	0.07	0.000478621
YWHAQ	2.55146e-08	-0.29544	0.12	0.133	0.000506797
HCLS1	2.62925e-08	-0.358588	0.075	0.087	0.000522247
GCSH	2.64826e-08	-0.498793	0.016	0.023	0.000526023
ENSECAG00000041539	2.83285e-08	-0.805409	0.006	0.01	0.00056269
MMUT	2.97063e-08	-0.372444	0.049	0.059	0.000590056
VDAC2	3.04422e-08	-0.237825	0.176	0.191	0.000604674
ENSECAG00000034019	3.07525e-08	-0.753471	0.006	0.01	0.000610837
CXCL14	3.08647e-08	-0.938847	0.008	0.013	0.000613065
SEC61A1	3.16826e-08	-0.311323	0.069	0.081	0.000629312
BIN3	3.28998e-08	-0.321481	0.021	0.028	0.000653489
ENSECAG00000003599	3.43618e-08	-0.189504	0.063	0.074	0.000682529
RGS5	3.53053e-08	-0.659628	0.008	0.013	0.00070127
FYCO1	3.62104e-08	-0.193021	0.168	0.184	0.000719247
ITGA5	3.74923e-08	-0.615657	0.02	0.026	0.00074471
IL18BP	3.76402e-08	-0.565407	0.018	0.025	0.000747647
CCDC91	3.91701e-08	-0.135474	0.468	0.48	0.000778036
BBOF1	4.00477e-08	-0.583276	0.024	0.031	0.000795468
WDR1	4.01039e-08	-0.515126	0.022	0.029	0.000796584
MRPL11	4.1514e-08	-0.607034	0.012	0.018	0.000824593
UBL5	4.17491e-08	-0.55469	0.022	0.029	0.000829262
EYA3	4.17782e-08	-0.187184	0.194	0.211	0.00082984
FBXW7	4.20166e-08	-0.116189	0.421	0.436	0.000834576
SAR1A	4.26481e-08	-0.380039	0.042	0.051	0.000847118
RAB11FIP2	4.26869e-08	-0.216669	0.151	0.167	0.00084789
POU2F3	4.349e-08	-0.508752	0.032	0.04	0.000863843
RARS2	4.37851e-08	-0.223829	0.132	0.147	0.000869703
ADGRL3	4.58505e-08	-0.22334	0.06	0.071	0.000910729
PLCE1	4.66509e-08	-0.378916	0.024	0.031	0.000926628
EHD2	4.80859e-08	-0.491089	0.037	0.046	0.00095513
TNFRSF1B	4.81104e-08	-0.610563	0.019	0.025	0.000955618
LAP3	4.92754e-08	-0.396086	0.033	0.041	0.000978758
EGFL8	4.99161e-08	-0.9385	0.006	0.01	0.000991483
ENSECAG00000018875	5.01635e-08	-0.477184	0.071	0.083	0.000996398
LPIN1	5.15436e-08	-0.236474	0.396	0.401	0.00102381
ERLEC1	5.15573e-08	-0.33196	0.066	0.077	0.00102408
PRUNE2	5.25373e-08	-0.648325	0.026	0.033	0.00104355
ZNF330	5.26859e-08	-0.234481	0.065	0.076	0.0010465
HAGHL	5.27899e-08	-0.286853	0.085	0.098	0.00104857
EEF1G	5.41097e-08	-0.280466	0.124	0.137	0.00107478
PDK3	5.4437e-08	-0.265479	0.115	0.13	0.00108128
HERC2	5.49889e-08	-0.141638	0.506	0.514	0.00109224
ENSECAG00000023169	5.50623e-08	-0.279225	0.083	0.095	0.0010937
EIF4EBP3	5.68415e-08	-0.471165	0.025	0.032	0.00112904
HEG1	5.72413e-08	-0.329798	0.056	0.067	0.00113698
GSTO1	5.76259e-08	-0.536199	0.028	0.035	0.00114462
C20H6orf62	5.95209e-08	-0.18619	0.264	0.28	0.00118226
NCBP1	6.15952e-08	-0.297683	0.104	0.117	0.00122347
PCDHAC2	6.17247e-08	-0.526232	0.016	0.022	0.00122604
RPL10	6.17359e-08	-0.283812	0.098	0.111	0.00122626
ADGRG1	6.20986e-08	-0.689399	0.007	0.011	0.00123347
ENSECAG00000039716	6.30782e-08	-0.848116	0.01	0.014	0.00125292
ADGRF5	6.44477e-08	-0.373251	0.023	0.03	0.00128012
ENSECAG00000037848	6.47705e-08	-0.26193	0.264	0.278	0.00128654
RPL13	6.49042e-08	-0.211234	0.134	0.149	0.00128919
ENSECAG00000038773	6.61018e-08	-0.364644	0.062	0.073	0.00131298
GPX4	6.6307e-08	-0.852267	0.01	0.014	0.00131706
ENPP3	7.16407e-08	-0.418354	0.079	0.091	0.001423
ADAMTS1	7.27135e-08	-0.579916	0.029	0.037	0.00144431
IL6R	7.52897e-08	-0.321755	0.066	0.077	0.00149548
ENSECAG00000030022	7.60775e-08	-0.662593	0.011	0.016	0.00151113
CDK7	7.70605e-08	-0.243293	0.156	0.171	0.00153065
SAMM50	7.88016e-08	-0.225495	0.169	0.184	0.00156524
COL4A2	7.9718e-08	-0.134353	0.111	0.126	0.00158344
PPARG	8.05033e-08	-0.383684	0.053	0.063	0.00159904
CHFR	8.05418e-08	-0.368334	0.052	0.062	0.0015998
IQCC	8.07549e-08	-0.869856	0.011	0.016	0.00160403
BIRC6	8.109e-08	-0.112228	0.577	0.583	0.00161069
CRYBG1	8.23188e-08	-0.373752	0.041	0.05	0.0016351
NAA10	8.26285e-08	-0.561807	0.018	0.024	0.00164125
AKAP11	8.26563e-08	-0.311973	0.084	0.096	0.0016418
ENSECAG00000027885	8.37476e-08	-0.252898	0.128	0.142	0.00166348
MT-ND6	8.53437e-08	-0.54513	0.036	0.045	0.00169518
ENSECAG00000039865	8.5517e-08	-0.540105	0.02	0.026	0.00169863
S100A13	9.2228e-08	-0.591011	0.026	0.033	0.00183192
PBLD	9.51259e-08	-0.500767	0.032	0.039	0.00188949
ENSECAG00000041174	9.53648e-08	-0.466238	0.018	0.024	0.00189423
ENSECAG00000021292	9.6563e-08	-0.394521	0.024	0.031	0.00191803
CMC1	9.85424e-08	-0.150016	0.196	0.213	0.00195735
MOB4	9.93134e-08	-0.272337	0.109	0.122	0.00197266
SLC16A1	9.94762e-08	-0.106099	0.221	0.24	0.0019759
TET2	1.0078e-07	-0.216014	0.178	0.193	0.0020018
ENSECAG00000032878	1.01764e-07	-0.215288	0.085	0.097	0.00202135
ATP6V1G1	1.01781e-07	-0.38226	0.051	0.06	0.00202167
PPP4R3B	1.02212e-07	-0.17489	0.319	0.334	0.00203023
KPNA4	1.03548e-07	-0.179629	0.34	0.355	0.00205677
HIGD1A	1.03573e-07	-0.708619	0.012	0.017	0.00205727
RALGPS2	1.03785e-07	-0.305052	0.04	0.048	0.00206149
CLIC1	1.05678e-07	-0.609958	0.01	0.015	0.00209908
ASAP2	1.06863e-07	-0.488827	0.029	0.037	0.00212262
TRPC4	1.08414e-07	-0.665249	0.009	0.013	0.00215342
ENSECAG00000039241	1.09587e-07	-0.399507	0.074	0.085	0.00217672
CORO1A	1.13359e-07	-0.567344	0.008	0.013	0.00225165
PLBD1	1.138e-07	-0.242996	0.074	0.085	0.0022604
CARMIL1	1.17272e-07	-0.243382	0.058	0.069	0.00232938
TBRG1	1.19672e-07	-0.339297	0.06	0.071	0.00237705
WNT11	1.2101e-07	-0.427306	0.035	0.043	0.00240363
ARMH1	1.21087e-07	-0.505767	0.017	0.023	0.00240514
FXYD7	1.22022e-07	-0.721132	0.007	0.011	0.00242372
SPON1	1.23236e-07	-0.454612	0.011	0.016	0.00244784
ARAP3	1.2369e-07	-0.444062	0.017	0.023	0.00245685
GJA1	1.3049e-07	-0.637355	0.009	0.014	0.00259192
CXCL12	1.34961e-07	-0.375337	0.06	0.07	0.00268072
ENSECAG00000013276	1.35798e-07	-0.534819	0.019	0.026	0.00269735
SRPK2	1.46582e-07	-0.136523	0.242	0.259	0.00291156
MYLK	1.47247e-07	-0.233936	0.185	0.2	0.00292476
PPP2R5C	1.47472e-07	-0.147704	0.221	0.238	0.00292924
ASH2L	1.50512e-07	-0.265188	0.123	0.136	0.00298961
PPP1R21	1.53226e-07	-0.407947	0.036	0.044	0.00304352
SLC51B	1.53351e-07	-0.62761	0.015	0.02	0.00304601
FAM171A1	1.53998e-07	-0.551083	0.036	0.044	0.00305887
CCDC107	1.57197e-07	-0.344833	0.065	0.075	0.0031224
NUP155	1.57339e-07	-0.345469	0.06	0.07	0.00312523
SPATA32	1.6283e-07	-0.352804	0.064	0.075	0.00323429
RBM45	1.72102e-07	-0.36143	0.048	0.057	0.00341847
HMGXB3	1.72409e-07	-0.401832	0.055	0.065	0.00342456
CCDC149	1.72976e-07	-0.54455	0.009	0.014	0.00343582
HFM1	1.77355e-07	-0.570975	0.014	0.02	0.00352281
HKDC1	1.79884e-07	-0.653503	0.007	0.01	0.00357304
M1AP	1.8162e-07	-0.559364	0.009	0.013	0.00360751
PSMB10	1.82919e-07	-0.489398	0.017	0.022	0.00363333
CUTA	1.83778e-07	-0.403991	0.027	0.034	0.00365037
ITGB1	1.84571e-07	-0.172529	0.399	0.412	0.00366613
CHKB	1.8564e-07	-0.460325	0.034	0.042	0.00368737
GCLM	1.86564e-07	-0.388597	0.029	0.036	0.00370571
NUDT22	1.87833e-07	-0.546078	0.017	0.023	0.00373093
WARS1	1.90993e-07	-0.48773	0.024	0.031	0.00379369
MBTPS2	1.93464e-07	-0.273205	0.104	0.117	0.00384277
FNIP2	1.97088e-07	-0.215181	0.135	0.148	0.00391477
VEGFD	2.00356e-07	-0.339575	0.095	0.107	0.00397968
ITGBL1	2.09394e-07	-0.32477	0.048	0.058	0.00415919
NCALD	2.10061e-07	-0.184004	0.079	0.091	0.00417243
ENSECAG00000043080	2.10335e-07	-0.327882	0.061	0.071	0.00417788
C9orf24	2.18512e-07	-0.585482	0.008	0.013	0.00434031
SH3D19	2.26287e-07	-0.29239	0.089	0.101	0.00449475
CTNNAL1	2.26297e-07	-0.201855	0.117	0.131	0.00449495
PSMA7	2.45785e-07	-0.265784	0.068	0.079	0.00488202
RNF213	2.49474e-07	-0.447581	0.055	0.065	0.00495531
NME1	2.61324e-07	-0.347753	0.059	0.069	0.00519067
PHKA2	2.73748e-07	-0.511468	0.026	0.033	0.00543747
TEX11	2.81366e-07	-0.844602	0.007	0.01	0.00558878
SENP2	2.83506e-07	-0.225496	0.069	0.08	0.00563129
ENSECAG00000030778	2.84601e-07	-0.274145	0.109	0.121	0.00565303
BDNF	2.85559e-07	-0.462129	0.039	0.047	0.00567207
ERGIC2	2.87864e-07	-0.279371	0.106	0.118	0.00571784
ENSECAG00000003430	2.97551e-07	-0.622544	0.011	0.016	0.00591026
SPG11	3.00592e-07	-0.166479	0.23	0.246	0.00597066
AXL	3.02101e-07	-1.02065	0.006	0.01	0.00600064
ARMC9	3.03905e-07	-0.330205	0.06	0.071	0.00603647
NDUFA5	3.07893e-07	-0.191041	0.212	0.228	0.00611567
NENF	3.1132e-07	-0.747103	0.01	0.015	0.00618374
ZNF512	3.12354e-07	-0.354865	0.052	0.062	0.00620428
TRPM7	3.18579e-07	-0.1472	0.421	0.432	0.00632793
ABCC1	3.20028e-07	-0.200464	0.247	0.262	0.00635672
DLST	3.24479e-07	-0.292502	0.078	0.09	0.00644512
RAP1A	3.25725e-07	-0.173406	0.28	0.296	0.00646987
FAM174B	3.28728e-07	-0.222672	0.023	0.029	0.00652953
CCDC50	3.31425e-07	-0.276717	0.085	0.096	0.0065831
RNASEH2B	3.38565e-07	-0.371056	0.093	0.104	0.00672492
VPS13C	3.43021e-07	-0.15631	0.402	0.413	0.00681343
DCAF10	3.48603e-07	-0.180203	0.153	0.167	0.00692431
FABP5	3.59847e-07	-0.319634	0.03	0.038	0.00714765
STAT5B	3.60062e-07	-0.209098	0.123	0.137	0.00715192
DBP	3.72461e-07	-0.605263	0.037	0.044	0.0073982
NUP37	3.76049e-07	-0.231927	0.117	0.13	0.00746947
CLPP	3.85532e-07	-0.42847	0.029	0.037	0.00765782
ENSECAG00000041752	3.98594e-07	-0.120189	0.382	0.399	0.00791727
TRMT1L	4.07447e-07	-0.234057	0.115	0.129	0.00809313
PSENEN	4.24246e-07	-0.296392	0.046	0.055	0.0084268
ISLR	4.24902e-07	-0.451596	0.031	0.038	0.00843982
TBC1D23	4.39524e-07	-0.190626	0.199	0.214	0.00873026
GBP6	4.40993e-07	-0.782806	0.013	0.018	0.00875943
SLC35B3	4.42661e-07	-0.49551	0.028	0.035	0.00879258
MRPL28	4.43613e-07	-0.471601	0.015	0.02	0.00881148
REX1BD	4.4564e-07	-0.505537	0.028	0.035	0.00885174
FAM151B	4.50214e-07	-0.425414	0.018	0.024	0.0089426
ENSECAG00000041529	4.61216e-07	-0.551693	0.015	0.02	0.00916114
P4HA2	4.63752e-07	-0.318313	0.078	0.089	0.0092115
ABCC3	4.65093e-07	-0.642615	0.007	0.011	0.00923815
GRK2	4.65955e-07	-0.662678	0.014	0.019	0.00925526
ENSECAG00000010600	4.67246e-07	-0.3113	0.062	0.072	0.00928091
RARS1	4.67429e-07	-0.314522	0.05	0.06	0.00928454
AGBL4	4.70781e-07	-0.666293	0.019	0.025	0.00935112
SNX19	4.83342e-07	-0.263126	0.065	0.076	0.00960062
EIF4E	4.90142e-07	-0.257628	0.135	0.149	0.00973569
SH3RF3	4.93119e-07	-0.14262	0.068	0.079	0.00979482
SESN1	5.00732e-07	-0.137514	0.726	0.7	0.00994603
ENSECAG00000012425	5.0892e-07	-0.791518	0.014	0.019	0.0101087
PRRC2B	5.45996e-07	-0.327187	0.097	0.109	0.0108451
TRAPPC11	5.46563e-07	-0.282708	0.094	0.106	0.0108564
RPL6	5.49533e-07	-0.31251	0.072	0.082	0.0109154
SNRPD2	5.56784e-07	-0.528765	0.015	0.02	0.0110594
SLC24A2	5.69671e-07	-0.251895	0.06	0.07	0.0113154
SLC25A29	5.78176e-07	-0.37737	0.042	0.05	0.0114843
PGAP3	5.81154e-07	-0.557253	0.014	0.02	0.0115435
STOX2	5.88981e-07	-0.261915	0.07	0.081	0.0116989
THBS4	5.92231e-07	-0.482181	0.035	0.043	0.0117635
SRRM1	5.96791e-07	-0.165062	0.332	0.347	0.0118541
ENSECAG00000043205	6.06746e-07	-0.213145	0.195	0.209	0.0120518
H2AJ	6.54353e-07	-0.638501	0.011	0.016	0.0129974
CRISPLD2	6.562e-07	-0.35417	0.041	0.049	0.0130341
KLF3	6.56646e-07	-0.274167	0.087	0.098	0.013043
CCDC141	6.71487e-07	-0.149509	0.034	0.042	0.0133378
TACC1	6.80449e-07	-0.268846	0.074	0.085	0.0135157
PAXX	7.07317e-07	-0.564806	0.016	0.021	0.0140494
RPL30	7.15756e-07	-0.236378	0.112	0.125	0.0142171
EYS	7.17665e-07	-0.589537	0.006	0.01	0.014255
SLC38A10	7.22508e-07	-0.313776	0.068	0.079	0.0143512
ATP6V1E1	7.23426e-07	-0.231406	0.058	0.068	0.0143694
ENSECAG00000037992	7.26181e-07	-0.680552	0.009	0.013	0.0144241
AGA	7.53815e-07	-0.527644	0.027	0.033	0.014973
MRE11	7.66906e-07	-0.338624	0.038	0.046	0.015233
STX8	7.69215e-07	-0.14231	0.297	0.313	0.0152789
NAA25	7.73495e-07	-0.173985	0.289	0.303	0.0153639
RNH1	7.90702e-07	-0.542674	0.019	0.025	0.0157057
NOSIP	8.1596e-07	-0.603723	0.014	0.019	0.0162074
BACE2	8.19935e-07	-0.388012	0.044	0.052	0.0162864
TAF10	8.24777e-07	-0.504685	0.01	0.014	0.0163825
IRAK4	8.33921e-07	-0.619343	0.011	0.016	0.0165642
ERBIN	8.37321e-07	-0.181338	0.356	0.368	0.0166317
DNAJC15	8.3807e-07	-0.392642	0.047	0.055	0.0166466
RFX2	8.43406e-07	-0.519535	0.029	0.036	0.0167526
SLC9A6	8.75784e-07	-0.33473	0.055	0.064	0.0173957
ENSECAG00000038509	8.7738e-07	-0.395002	0.031	0.038	0.0174274
ZDHHC8	8.86739e-07	-0.366035	0.036	0.044	0.0176133
DOP1A	8.87454e-07	-0.265379	0.148	0.161	0.0176275
LRRC49	8.99182e-07	-0.895339	0.008	0.012	0.0178604
GUCY1B1	9.1177e-07	-0.508028	0.011	0.016	0.0181105
NELL2	9.19943e-07	-0.372691	0.044	0.052	0.0182728
APBB2	9.3365e-07	-0.126553	0.204	0.219	0.0185451
RPS8	9.35972e-07	-0.274859	0.155	0.168	0.0185912
PPL	9.3621e-07	-0.46927	0.039	0.047	0.0185959
ELMO1	9.39183e-07	-0.127111	0.099	0.111	0.018655
MCUR1	9.41578e-07	-0.485504	0.017	0.023	0.0187026
TCIRG1	9.52478e-07	-0.655411	0.007	0.011	0.0189191
SMARCAD1	9.67944e-07	-0.266074	0.127	0.14	0.0192263
TMEM205	9.69446e-07	-0.391446	0.056	0.066	0.0192561
WDHD1	9.74786e-07	-0.28878	0.061	0.07	0.0193622
LGALS1	9.82819e-07	-0.27515	0.122	0.134	0.0195217
SLC30A9	9.91353e-07	-0.145599	0.326	0.341	0.0196913
CTBS	9.99832e-07	-0.557099	0.013	0.018	0.0198597
APBA3	1.00092e-06	-0.54232	0.017	0.023	0.0198812
AIP	1.03836e-06	-0.585663	0.011	0.015	0.020625
FAM200A	1.03873e-06	-0.572039	0.012	0.017	0.0206323
PHC2	1.03965e-06	-0.349107	0.068	0.078	0.0206506
TTC7B	1.04047e-06	-0.171433	0.2	0.215	0.0206668
PROSER2	1.06425e-06	-0.199461	0.048	0.057	0.0211391
PAAF1	1.0698e-06	-0.192074	0.13	0.143	0.0212494
NDEL1	1.10121e-06	-0.221894	0.126	0.139	0.0218733
E2F4	1.16843e-06	-0.472354	0.012	0.017	0.0232085
MASP1	1.17391e-06	-0.663932	0.013	0.018	0.0233174
TMEM258	1.1862e-06	-0.410622	0.017	0.022	0.0235616
ESR2	1.19481e-06	-0.21961	0.041	0.049	0.0237325
TIMM10B	1.19807e-06	-0.634442	0.008	0.012	0.0237972
CPM	1.19966e-06	-0.697632	0.031	0.038	0.0238289
RNPEPL1	1.21399e-06	-0.480647	0.015	0.02	0.0241135
RASGRP3	1.2487e-06	-0.236971	0.065	0.075	0.024803
CACYBP	1.26778e-06	-0.471615	0.028	0.034	0.0251818
ENDOG	1.28917e-06	-0.505736	0.018	0.023	0.0256068
PER1	1.307e-06	-0.260956	0.078	0.089	0.025961
ENSECAG00000039879	1.31189e-06	-0.338513	0.046	0.054	0.0260581
ZNF75A	1.31962e-06	-0.220053	0.123	0.135	0.0262115
PDE5A	1.33875e-06	-0.270072	0.133	0.146	0.0265916
CTSS	1.36675e-06	-0.270369	0.101	0.112	0.0271478
TMCC3	1.38685e-06	-0.589952	0.012	0.016	0.0275471
TNFAIP2	1.39412e-06	-0.527405	0.016	0.021	0.0276914
MRPS35	1.40157e-06	-0.228998	0.12	0.133	0.0278394
NEDD4	1.41139e-06	-0.168146	0.4	0.41	0.0280345
EXOC2	1.41242e-06	-0.115933	0.532	0.54	0.028055
UCHL3	1.45218e-06	-0.171701	0.122	0.134	0.0288447
NUCKS1	1.46454e-06	-0.206813	0.17	0.183	0.0290902
CSRP1	1.46798e-06	-0.684062	0.007	0.011	0.0291585
DOCK6	1.47151e-06	-0.628149	0.007	0.011	0.0292286
STXBP5L	1.48686e-06	-0.707953	0.007	0.011	0.0295335
SEC61G	1.49533e-06	-0.416265	0.039	0.047	0.0297018
ENSECAG00000041727	1.50978e-06	-0.590837	0.007	0.011	0.0299887
ARL6	1.51625e-06	-0.53755	0.02	0.026	0.0301173
ZNF512B	1.53145e-06	-0.268799	0.097	0.108	0.0304192
FANCM	1.56724e-06	-0.557958	0.016	0.022	0.0311302
CNDP1	1.57452e-06	-0.515241	0.029	0.036	0.0312746
EPG5	1.62341e-06	-0.2022	0.174	0.188	0.0322458
KCTD18	1.62898e-06	-0.390171	0.038	0.045	0.0323564
MID1	1.6429e-06	-0.291233	0.049	0.058	0.0326329
ZNF529	1.64587e-06	-0.185799	0.113	0.125	0.032692
ENSECAG00000042481	1.68118e-06	-0.40277	0.025	0.032	0.0333933
SLC12A9	1.69041e-06	-0.856676	0.008	0.011	0.0335767
ENSECAG00000020699	1.7415e-06	-0.336603	0.068	0.078	0.0345914
PTPRC	1.81278e-06	-0.126913	0.044	0.052	0.0360072
ENSECAG00000039729	1.81536e-06	-0.675176	0.006	0.01	0.0360585
CD81	1.82333e-06	-0.253458	0.263	0.274	0.0362168
ENSECAG00000038138	1.84248e-06	-0.578139	0.006	0.01	0.0365973
NOX4	1.85445e-06	-0.461302	0.022	0.028	0.036835
SYNE4	1.86486e-06	-0.675198	0.01	0.015	0.0370416
PROX1	1.95673e-06	-0.363195	0.057	0.066	0.0388666
UQCR10	1.96452e-06	-0.476784	0.026	0.033	0.0390212
LY5	2.03409e-06	-0.701417	0.012	0.016	0.0404032
SIGLEC1	2.10291e-06	-0.573765	0.019	0.025	0.0417701
FCER1G	2.12875e-06	-0.645322	0.008	0.012	0.0422834
MED12L	2.16128e-06	-0.536308	0.029	0.036	0.0429295
ARHGEF40	2.16651e-06	-0.431156	0.035	0.043	0.0430333
MAP2K5	2.17556e-06	-0.145813	0.379	0.392	0.0432132
SUCLG2	2.18555e-06	-0.102323	0.568	0.569	0.0434116
PSME3IP1	2.20898e-06	-0.407464	0.013	0.018	0.0438769
PPP2CB	2.24052e-06	-0.177828	0.202	0.217	0.0445035
ANTXR2	2.2663e-06	-0.240777	0.154	0.167	0.0450155
SENP1	2.27793e-06	-0.205897	0.115	0.127	0.0452466
ENSECAG00000037155	2.27971e-06	-0.339479	0.053	0.062	0.0452818
ENSECAG00000037108	2.36029e-06	-0.511042	0.006	0.01	0.0468825
COPA	2.39965e-06	-0.274877	0.108	0.12	0.0476643
NFAT5	2.4442e-06	-0.101472	0.725	0.713	0.048549
MTA2	2.46525e-06	-0.577996	0.016	0.021	0.0489673

## Sheet: Supplementary Table  S6
Supplementary Table S6. KEGG Pathway Enrichment Analysis for Upregulated Genes
category	subcategory	ID	Description	GeneRatio	BgRatio	RichFactor	FoldEnrichment	zScore	pvalue	p.adjust	qvalue	geneID	Count
Cellular Processes	Cell motility	hsa04820	Cytoskeleton in muscle cells	38/610	233/9436	0.16309	2.52282	6.1875	9.38003e-08	3.07665e-05	2.39931e-05	4632/9172/4619/58/4606/89/1756/7168/9260/6641/200539/83660/1605/71/2027/270/11155/9499/25802/832/29895/2275/288/1287/7414/8736/442721/8082/7273/1158/29765/58529/60/91977/7111/2273/6443/81624	38
Organismal Systems	Endocrine system	hsa04921	Oxytocin signaling pathway	26/610	155/9436	0.167742	2.59478	5.26286	6.04384e-06	0.00099119	0.000772976	85366/817/4775/5534/815/6261/5578/5564/71/29904/5530/115/2776/3725/2353/5565/4660/805/4772/6263/3708/786/60/3710/816/2773	26
Metabolism	Carbohydrate metabolism	hsa00010	Glycolysis / Gluconeogenesis	15/610	67/9436	0.223881	3.46318	5.31912	1.79701e-05	0.00196473	0.00153218	3939/5236/2821/2597/5315/2027/5224/226/223/7167/5230/669/55902/217/9562	15
Organismal Systems	Development and regeneration	hsa04360	Axon guidance	27/610	184/9436	0.146739	2.26989	4.57309	4.88972e-05	0.00322249	0.00251304	4756/817/4775/5534/815/4233/5578/10154/56288/5530/1948/5336/5362/25/10627/84448/5170/10507/2045/10512/56896/816/2773/5365/9423/80031/10371	27
Environmental Information Processing	Signal transduction	hsa04310	Wnt signaling pathway	26/610	174/9436	0.149425	2.31144	4.59012	4.91233e-05	0.00322249	0.00251304	817/4775/5534/815/5578/5530/1488/7091/440193/23291/6934/4088/3725/83439/8454/7483/1387/4772/84133/55366/8313/1501/816/57680/2487/8323	26
Cellular Processes	Cellular community - eukaryotes	hsa04520	Adherens junction	17/610	93/9436	0.182796	2.82764	4.65632	8.15651e-05	0.00445889	0.00347725	5797/4233/71/1495/56288/4008/6934/4088/83439/29895/7414/10627/8826/1387/29119/60/81	17
Organismal Systems	Endocrine system	hsa04922	Glucagon signaling pathway	18/610	107/9436	0.168224	2.60224	4.38182	0.000155067	0.0068137	0.00531364	3939/5837/817/5534/815/5255/5564/5315/5530/5224/2776/5565/1387/805/55671/3708/3710/816	18
Genetic Information Processing	Chromosome	hsa03082	ATP-dependent chromatin remodeling	19/610	117/9436	0.162393	2.51204	4.32638	0.000166188	0.0068137	0.00531364	71/8110/57492/9031/9643/27443/283899/8289/6604/23506/54815/6602/51773/7528/60/6594/10847/26039/6598	19
Human Diseases	Cancer: specific types	hsa05225	Hepatocellular carcinoma	24/610	170/9436	0.141176	2.18384	4.09472	0.00023229	0.00765609	0.00597057	6655/4233/5578/71/8110/57492/1871/6934/4088/5336/83439/7483/1021/8289/6604/6602/4258/2948/6198/60/8313/6598/2885/8323	24
Organismal Systems	Nervous system	hsa04722	Neurotrophin signaling pathway	19/610	120/9436	0.158333	2.44923	4.20019	0.000233417	0.00765609	0.00597057	6655/817/815/57498/2309/3725/5336/7531/25/2889/805/1399/1432/5170/596/5664/816/2885/9261	19
Cellular Processes	Cellular community - eukaryotes	hsa04510	Focal adhesion	27/610	203/9436	0.133005	2.05743	4.0039	0.000263446	0.00780577	0.0060873	1950/85366/6655/83660/4233/5578/71/5829/3725/29895/2013/1287/7414/2889/10627/4660/1399/5170/29780/3913/8394/596/7408/60/2909/81/2885	27
Human Diseases	Cancer: overview	hsa05205	Proteoglycans in cancer	27/610	204/9436	0.132353	2.04735	3.97569	0.000285577	0.00780577	0.0060873	2099/6655/817/815/4233/5578/71/5829/5336/7483/288/8826/4660/286/1432/5170/3708/4193/1975/6198/60/2017/4318/3710/816/2885/8323	27
Organismal Systems	Digestive system	hsa04971	Gastric acid secretion	14/610	76/9436	0.184211	2.84953	4.25582	0.000313927	0.00792061	0.00617686	85366/817/815/5578/71/115/2776/805/54207/3708/60/3710/816/2773	14
Metabolism	Amino acid metabolism	hsa00310	Lysine degradation	12/610	63/9436	0.190476	2.94645	4.075	0.000606581	0.0142113	0.0110826	55217/223/5352/64324/7468/8424/5351/56950/7799/79813/217/387893	12
Environmental Information Processing	Signal transduction	hsa04066	HIF-1 signaling pathway	17/610	110/9436	0.154545	2.39064	3.85671	0.00065333	0.0142861	0.011141	3939/5209/1950/817/815/2597/5578/2027/5336/226/5230/1387/596/6198/7018/816/3459	17
Organismal Systems	Nervous system	hsa04728	Dopaminergic synapse	19/610	132/9436	0.143939	2.22658	3.73079	0.000796348	0.0163251	0.0127311	817/815/5578/5530/9575/2776/2353/2782/1644/805/1432/5529/3708/6323/4128/3710/816/2773/55844	19
Metabolism	Global and overview maps	hsa01230	Biosynthesis of amino acids	13/610	75/9436	0.173333	2.68127	3.84291	0.000930872	0.0171873	0.0134034	2597/5091/5315/4144/2027/5224/2752/226/7167/5230/5832/5723/2806	13
Organismal Systems	Endocrine system	hsa04928	Parathyroid hormone synthesis, secretion and action	17/610	115/9436	0.147826	2.2867	3.64963	0.00109241	0.0171873	0.0134034	5578/5142/115/2776/2353/4205/65125/4325/860/3708/9826/596/6667/6256/3710/2773/5143	17
Environmental Information Processing	Signal transduction	hsa04012	ErbB signaling pathway	14/610	86/9436	0.162791	2.51819	3.71811	0.00114053	0.0171873	0.0134034	1950/6655/817/815/5578/3725/5336/25/1399/868/6198/27/816/2885	14
Human Diseases	Cardiovascular disease	hsa05412	Arrhythmogenic right ventricular cardiomyopathy	14/610	86/9436	0.162791	2.51819	3.71811	0.00114053	0.0171873	0.0134034	89/1756/487/6641/1605/71/1495/6934/83439/29119/8082/786/60/6443	14
Environmental Information Processing	Signal transduction	hsa04390	Hippo signaling pathway	21/610	157/9436	0.133758	2.06908	3.55111	0.00114543	0.0171873	0.0134034	71/1495/56288/1740/23291/6934/4088/26524/83439/7531/7483/6788/29119/126374/7004/60/8313/154796/5584/8323/55844	21
Organismal Systems	Environmental adaptation	hsa04710	Circadian rhythm	8/610	34/9436	0.235294	3.63973	4.05362	0.00117751	0.0171873	0.0134034	5564/23291/9575/5565/8454/9975/79365/26224	8
Organismal Systems	Immune system	hsa04670	Leukocyte transendothelial migration	17/610	116/9436	0.146552	2.26699	3.6095	0.0012052	0.0171873	0.0134034	5578/71/1495/5829/5336/29895/5175/7414/10627/29119/1432/7408/60/2909/4318/81/2773	17
Cellular Processes	Cellular community - eukaryotes	hsa04530	Tight junction	22/610	170/9436	0.129412	2.00185	3.46526	0.00137085	0.0187349	0.0146103	23327/5564/71/56288/1740/3725/5565/154810/10627/8531/51762/51735/7408/60/9223/2017/8189/81/154796/11346/5584/55844	22
Human Diseases	Endocrine and metabolic disease	hsa04934	Cushing syndrome	20/610	155/9436	0.129032	1.99598	3.2868	0.00230351	0.029203	0.0227739	3164/817/815/5087/1871/6934/115/2776/83439/7483/1021/3708/5151/6667/949/8313/3710/816/2773/8323	20
Human Diseases	Cancer: specific types	hsa05223	Non-small cell lung cancer	12/610	73/9436	0.164384	2.54283	3.47876	0.00231487	0.029203	0.0227739	1950/6655/4233/5578/2309/1871/5336/1021/5915/5170/6256/2885	12
Organismal Systems	Endocrine system	hsa04912	GnRH signaling pathway	14/610	93/9436	0.150538	2.32864	3.38502	0.00245685	0.0298462	0.0232755	6655/817/815/5578/115/2776/3725/4216/805/1432/3708/3710/816/2885	14
Human Diseases	Cardiovascular disease	hsa05417	Lipid and atherosclerosis	25/610	216/9436	0.115741	1.79038	3.08922	0.00322188	0.0342304	0.0266945	3303/817/4775/5534/815/5578/5530/3717/3725/2353/3310/3606/317/57534/805/4772/1432/5170/3708/3320/596/6256/4318/816/3309	25
Human Diseases	Cancer: specific types	hsa05214	Glioma	12/610	76/9436	0.157895	2.44245	3.31913	0.00327349	0.0342304	0.0266945	1950/6655/817/815/5578/1871/5336/1021/805/4193/816/2885	12
Organismal Systems	Endocrine system	hsa04910	Insulin signaling pathway	18/610	138/9436	0.130435	2.01768	3.16598	0.00331867	0.0342304	0.0266945	5506/6655/5837/5255/5564/3632/5565/2889/805/1399/89801/5170/79660/5507/868/6198/2885/5584	18
Metabolism	Global and overview maps	hsa01200	Carbon metabolism	16/610	117/9436	0.136752	2.1154	3.19148	0.00341268	0.0342304	0.0266945	283871/2821/2597/5091/5315/2027/5224/226/7167/5230/6392/5723/55902/5096/2806/9563	16
Organismal Systems	Nervous system	hsa04720	Long-term potentiation	11/610	67/9436	0.164179	2.53966	3.32484	0.00350935	0.0342304	0.0266945	817/5534/815/5578/5530/2776/1387/805/3708/3710/816	11
Metabolism	Glycan biosynthesis and metabolism	hsa00534	Glycosaminoglycan biosynthesis - heparan sulfate / heparin	6/610	24/9436	0.25	3.86721	3.69725	0.00351122	0.0342304	0.0266945	2132/9394/2131/9653/222537/2137	6
Organismal Systems	Endocrine system	hsa04915	Estrogen signaling pathway	18/610	139/9436	0.129496	2.00316	3.13228	0.00358988	0.0342304	0.0266945	3303/2099/6655/115/2776/3725/2353/3310/805/3708/3320/596/6667/4318/3710/2773/2885/25984	18
Organismal Systems	Environmental adaptation	hsa04713	Circadian entrainment	14/610	97/9436	0.14433	2.23262	3.20788	0.00365264	0.0342304	0.0266945	817/815/6261/5578/115/2776/2353/2782/805/6263/3708/3710/816/2773	14
Organismal Systems	Endocrine system	hsa04925	Aldosterone synthesis and secretion	14/610	98/9436	0.142857	2.20984	3.16495	0.0040159	0.035924	0.0280152	491/3164/817/815/5578/115/2776/805/466/3708/747/949/3710/816	14
Human Diseases	Infectious disease: bacterial	hsa05100	Bacterial invasion of epithelial cells	12/610	78/9436	0.153846	2.37982	3.21687	0.00407446	0.035924	0.0280152	8218/4233/71/1495/5829/7414/29119/1399/55752/60/2017/63916	12
Human Diseases	Cancer: specific types	hsa05213	Endometrial cancer	10/610	59/9436	0.169492	2.62184	3.28515	0.00417355	0.035924	0.0280152	1950/6655/1495/2309/6934/83439/29119/5170/8313/2885	10
Metabolism	Amino acid metabolism	hsa00330	Arginine and proline metabolism	9/610	50/9436	0.18	2.78439	3.32575	0.00427145	0.035924	0.0280152	57571/2628/223/5832/1158/4128/217/2806/4942	9
Human Diseases	Substance dependence	hsa05031	Amphetamine addiction	11/610	69/9436	0.15942	2.46605	3.21312	0.00443136	0.0363372	0.0283374	817/5534/815/5578/5530/3725/2353/1644/805/4128/816	11
Human Diseases	Cardiovascular disease	hsa05416	Viral myocarditis	11/610	70/9436	0.157143	2.43082	3.15872	0.00495947	0.0396758	0.030941	1756/1525/6641/1605/71/8672/25/8082/60/27/6443	11
Organismal Systems	Endocrine system	hsa04916	Melanogenesis	14/610	101/9436	0.138614	2.1442	3.03919	0.0052852	0.0412749	0.0321881	817/815/5578/6934/115/2776/83439/7483/4286/1387/805/816/2773/8323	14
Environmental Information Processing	Signal transduction	hsa04330	Notch signaling pathway	10/610	62/9436	0.16129	2.49498	3.10471	0.00600296	0.04579	0.0357091	6310/1488/7091/51107/1387/23013/9794/5664/9612/342371	10
Organismal Systems	Immune system	hsa04611	Platelet activation	16/610	126/9436	0.126984	1.9643	2.86468	0.00707203	0.0526723	0.0410763	85366/83660/71/6786/115/2776/5336/10627/1432/3708/7408/60/2909/3710/2773/5584	16
Environmental Information Processing	Signal transduction	hsa04020	Calcium signaling pathway	27/610	254/9436	0.106299	1.64433	2.73658	0.00722638	0.0526723	0.0410763	1950/85366/444/491/487/817/4775/5534/815/5255/6261/4233/5578/844/5530/84812/6786/115/2776/5336/805/4772/6263/3708/5026/3710/816	27
Organismal Systems	Immune system	hsa04625	C-type lectin receptor signaling pathway	14/610	105/9436	0.133333	2.06251	2.87819	0.00746016	0.0531942	0.0414833	4775/5534/5530/3725/5336/805/4772/1432/3708/868/4193/3710/9261/9020	14
Cellular Processes	Cell growth and death	hsa04114	Oocyte meiosis	17/610	139/9436	0.122302	1.89187	2.7848	0.00812597	0.0567089	0.0442242	817/5534/815/5530/23291/115/7531/8454/132864/805/1432/5529/8379/3708/3710/816/8697	17

## Sheet: Supplementary Table S7
Supplementary Table S7.Upregulated Gene Ontology Enrichment Analysis for Biological Processes
ID	Description	GeneRatio	BgRatio	RichFactor	FoldEnrichment	zScore	pvalue	p.adjust	qvalue	geneID	Count
GO:0015980	energy derivation by oxidation of organic compounds	31/196	352/18805	0.0880682	8.4496	14.4798	5.20386e-20	1.57052e-16	1.37163e-16	2632/51542/7360/10728/1339/4512/54205/374291/1327/10891/65084/34/4190/4697/4538/4537/4513/4514/506/4536/4519/3419/6390/9821/4711/55847/6389/2887/4508/4535/6391	31
GO:0045333	cellular respiration	25/196	245/18805	0.102041	9.79019	14.2129	8.06424e-18	1.21689e-14	1.06278e-14	51542/1339/4512/54205/374291/1327/10891/65084/4190/4697/4538/4537/4513/4514/506/4536/4519/3419/6390/4711/55847/6389/4508/4535/6391	25
GO:0022904	respiratory electron transport chain	19/196	117/18805	0.162393	15.5806	16.236	1.28927e-17	1.29701e-14	1.13275e-14	51542/1339/4512/54205/374291/1327/10891/4697/4538/4537/4513/4514/4536/4519/6390/4711/6389/4535/6391	19
GO:0006091	generation of precursor metabolites and energy	32/196	484/18805	0.0661157	6.3434	12.2224	5.98544e-17	3.84038e-14	3.35402e-14	2632/51542/7360/10728/1339/4512/54205/374291/1327/10891/65084/34/4190/4697/4538/4537/4513/4514/506/4536/4519/3419/6390/9821/4711/55847/6389/2887/4508/291/4535/6391	32
GO:0022900	electron transport chain	19/196	127/18805	0.149606	14.3538	15.4965	6.36246e-17	3.84038e-14	3.35402e-14	51542/1339/4512/54205/374291/1327/10891/4697/4538/4537/4513/4514/4536/4519/6390/4711/6389/4535/6391	19
GO:0019646	aerobic electron transport chain	17/196	93/18805	0.182796	17.5381	16.4081	8.64657e-17	4.34923e-14	3.79842e-14	1339/4512/54205/374291/1327/4697/4538/4537/4513/4514/4536/4519/6390/4711/6389/4535/6391	17
GO:0006119	oxidative phosphorylation	20/196	151/18805	0.13245	12.7078	14.8241	1.09448e-16	4.71877e-14	4.12117e-14	1339/4512/54205/374291/1327/65084/4697/4538/4537/4513/4514/506/4536/4519/6390/4711/6389/4508/4535/6391	20
GO:0009060	aerobic respiration	22/196	201/18805	0.109453	10.5013	13.8986	1.8921e-16	7.13796e-14	6.23398e-14	1339/4512/54205/374291/1327/65084/4190/4697/4538/4537/4513/4514/506/4536/4519/3419/6390/4711/6389/4508/4535/6391	22
GO:0042773	ATP synthesis coupled electron transport	17/196	101/18805	0.168317	16.149	15.6664	3.72825e-16	1.12519e-13	9.82689e-14	1339/4512/54205/374291/1327/4697/4538/4537/4513/4514/4536/4519/6390/4711/6389/4535/6391	17
GO:0042775	mitochondrial ATP synthesis coupled electron transport	17/196	101/18805	0.168317	16.149	15.6664	3.72825e-16	1.12519e-13	9.82689e-14	1339/4512/54205/374291/1327/4697/4538/4537/4513/4514/4536/4519/6390/4711/6389/4535/6391	17
GO:0042776	proton motive force-driven mitochondrial ATP synthesis	11/196	68/18805	0.161765	15.5203	12.3104	1.08706e-10	2.9825e-08	2.60479e-08	374291/4538/4537/506/4536/6390/4711/6389/4508/4535/6391	11
GO:0009206	purine ribonucleoside triphosphate biosynthetic process	13/196	111/18805	0.117117	11.2367	11.101	1.41225e-10	3.41304e-08	2.9808e-08	374291/7114/29922/4538/4537/506/4536/6390/4711/6389/4508/4535/6391	13
GO:1902600	proton transmembrane transport	16/196	190/18805	0.0842105	8.07948	10.0656	1.54609e-10	3.41304e-08	2.9808e-08	4512/374291/1327/4697/4538/4537/4513/4514/506/4536/4519/4711/4508/291/4535/535	16
GO:0009145	purine nucleoside triphosphate biosynthetic process	13/196	112/18805	0.116071	11.1363	11.0419	1.58325e-10	3.41304e-08	2.9808e-08	374291/7114/29922/4538/4537/506/4536/6390/4711/6389/4508/4535/6391	13
GO:0009201	ribonucleoside triphosphate biosynthetic process	13/196	117/18805	0.111111	10.6604	10.7572	2.75651e-10	5.54609e-08	4.84371e-08	374291/7114/29922/4538/4537/506/4536/6390/4711/6389/4508/4535/6391	13
GO:0015986	proton motive force-driven ATP synthesis	11/196	77/18805	0.142857	13.7063	11.4659	4.36707e-10	8.23739e-08	7.19418e-08	374291/4538/4537/506/4536/6390/4711/6389/4508/4535/6391	11
GO:0006754	ATP biosynthetic process	12/196	100/18805	0.12	11.5133	10.8181	5.52872e-10	9.8151e-08	8.57208e-08	374291/7114/4538/4537/506/4536/6390/4711/6389/4508/4535/6391	12
GO:0009142	nucleoside triphosphate biosynthetic process	13/196	125/18805	0.104	9.97816	10.3358	6.34059e-10	1.06311e-07	9.2847e-08	374291/7114/29922/4538/4537/506/4536/6390/4711/6389/4508/4535/6391	13
GO:0009152	purine ribonucleotide biosynthetic process	14/196	157/18805	0.089172	8.55551	9.75638	1.06197e-09	1.68686e-07	1.47323e-07	374291/108/7114/29922/4538/4537/506/4536/6390/4711/6389/4508/4535/6391	14
GO:0006164	purine nucleotide biosynthetic process	15/196	198/18805	0.0757576	7.26848	9.10014	2.56519e-09	3.87087e-07	3.38065e-07	374291/108/7114/29922/4538/4537/349565/506/4536/6390/4711/6389/4508/4535/6391	15
GO:0006123	mitochondrial electron transport, cytochrome c to oxygen	7/196	24/18805	0.291667	27.9836	13.575	3.57542e-09	5.13839e-07	4.48764e-07	1339/4512/54205/1327/4697/4513/4514	7
GO:0009260	ribonucleotide biosynthetic process	14/196	173/18805	0.0809249	7.76424	9.17285	3.78139e-09	5.18737e-07	4.53042e-07	374291/108/7114/29922/4538/4537/506/4536/6390/4711/6389/4508/4535/6391	14
GO:0046390	ribose phosphate biosynthetic process	14/196	180/18805	0.0777778	7.4623	8.94061	6.31766e-09	8.28987e-07	7.24001e-07	374291/108/7114/29922/4538/4537/506/4536/6390/4711/6389/4508/4535/6391	14
GO:0072522	purine-containing compound biosynthetic process	16/196	264/18805	0.0606061	5.81478	8.08544	1.83453e-08	2.30692e-06	2.01476e-06	374291/108/2180/7114/29922/4538/4537/349565/506/4536/6390/4711/6389/4508/4535/6391	16
GO:0009165	nucleotide biosynthetic process	15/196	234/18805	0.0641026	6.15025	8.13598	2.46817e-08	2.97958e-06	2.60223e-06	374291/108/7114/29922/4538/4537/349565/506/4536/6390/4711/6389/4508/4535/6391	15
GO:1901293	nucleoside phosphate biosynthetic process	17/196	322/18805	0.052795	5.06536	7.55148	4.93992e-08	5.73411e-06	5.00792e-06	7360/374291/108/2180/7114/29922/4538/4537/349565/506/4536/6390/4711/6389/4508/4535/6391	17
GO:0014706	striated muscle tissue development	19/196	423/18805	0.0449173	4.30954	7.06533	1.0136e-07	1.13297e-05	9.8949e-06	7135/4208/4625/51542/7134/88/4633/5592/10324/3475/56203/9472/34/1655/2138/4892/4763/10413/115701	19
GO:0060537	muscle tissue development	19/196	446/18805	0.0426009	4.0873	6.77193	2.29829e-07	2.47722e-05	2.1635e-05	7135/4208/4625/51542/7134/88/4633/5592/10324/3475/56203/9472/34/1655/2138/4892/4763/10413/115701	19
GO:0009205	purine ribonucleoside triphosphate metabolic process	14/196	254/18805	0.0551181	5.28825	7.06162	4.66862e-07	4.85859e-05	4.24328e-05	4625/374291/7114/29922/4538/4537/506/4536/6390/4711/6389/4508/4535/6391	14
GO:0009144	purine nucleoside triphosphate metabolic process	14/196	261/18805	0.0536398	5.14641	6.92282	6.47418e-07	6.30292e-05	5.5047e-05	4625/374291/7114/29922/4538/4537/506/4536/6390/4711/6389/4508/4535/6391	14
GO:0009199	ribonucleoside triphosphate metabolic process	14/196	261/18805	0.0536398	5.14641	6.92282	6.47418e-07	6.30292e-05	5.5047e-05	4625/374291/7114/29922/4538/4537/506/4536/6390/4711/6389/4508/4535/6391	14
GO:0009150	purine ribonucleotide metabolic process	16/196	350/18805	0.0457143	4.38601	6.5623	8.58232e-07	8.0942e-05	7.06912e-05	4625/27115/374291/108/7114/29922/4538/4537/506/4536/6390/4711/6389/4508/4535/6391	16
GO:0046034	ATP metabolic process	13/196	230/18805	0.0565217	5.42291	6.92627	9.14519e-07	8.12972e-05	7.10015e-05	4625/374291/7114/4538/4537/506/4536/6390/4711/6389/4508/4535/6391	13
GO:0006941	striated muscle contraction	12/196	194/18805	0.0618557	5.93467	7.09032	9.4117e-07	8.12972e-05	7.10015e-05	7138/7135/4625/51542/7134/4633/287/10324/3320/56203/5608/3270	12
GO:0006120	mitochondrial electron transport, NADH to ubiquinone	7/196	51/18805	0.137255	13.1688	8.93051	9.42811e-07	8.12972e-05	7.10015e-05	374291/4697/4538/4537/4536/4711/4535	7
GO:0006163	purine nucleotide metabolic process	18/196	448/18805	0.0401786	3.85489	6.27652	1.12824e-06	9.45841e-05	8.26057e-05	4625/27115/374291/108/7114/4190/29922/4538/4537/349565/506/4536/6390/4711/6389/4508/4535/6391	18
GO:0009141	nucleoside triphosphate metabolic process	14/196	277/18805	0.0505415	4.84915	6.62342	1.31476e-06	0.000107242	9.36606e-05	4625/374291/7114/29922/4538/4537/506/4536/6390/4711/6389/4508/4535/6391	14
GO:0009259	ribonucleotide metabolic process	16/196	371/18805	0.0431267	4.13774	6.26449	1.83751e-06	0.000145937	0.000127455	4625/27115/374291/108/7114/29922/4538/4537/506/4536/6390/4711/6389/4508/4535/6391	16
GO:0019693	ribose phosphate metabolic process	16/196	379/18805	0.0422164	4.0504	6.15677	2.42061e-06	0.000184279	0.000160941	4625/27115/374291/108/7114/29922/4538/4537/506/4536/6390/4711/6389/4508/4535/6391	16
GO:0006892	post-Golgi vesicle-mediated transport	9/196	111/18805	0.0810811	7.77923	7.35161	2.4424e-06	0.000184279	0.000160941	51542/54536/63971/55297/23256/4644/9581/2803/23041	9
GO:0006936	muscle contraction	15/196	359/18805	0.0417827	4.0088	5.90719	5.71811e-06	0.000420908	0.000367603	7138/7135/4625/51542/7134/4633/287/5592/10324/3320/7170/56203/5608/3270/7169	15
GO:0003012	muscle system process	17/196	467/18805	0.0364026	3.4926	5.59793	8.40575e-06	0.000604013	0.000527519	7138/7135/4625/51542/7134/4633/287/5592/10324/3320/29995/7170/56203/9472/5608/3270/7169	17
GO:0055001	muscle cell development	11/196	202/18805	0.0544554	5.22467	6.19538	9.16078e-06	0.000642959	0.000561532	7138/4604/88/4633/287/5592/10324/56203/9472/4892/115701	11
GO:0014733	regulation of skeletal muscle adaptation	4/196	14/18805	0.285714	27.4125	10.1459	1.05573e-05	0.000724131	0.000632425	7138/7135/4625/7134	4
GO:0030239	myofibril assembly	7/196	75/18805	0.0933333	8.95476	7.08403	1.30902e-05	0.000877918	0.000766735	7138/4604/88/4633/10324/56203/4892	7
GO:0048738	cardiac muscle tissue development	12/196	251/18805	0.0478088	4.58696	5.87132	1.33905e-05	0.00087853	0.00076727	7135/4208/4625/7134/88/4633/5592/9472/34/4892/10413/115701	12
GO:0072659	protein localization to plasma membrane	13/196	295/18805	0.0440678	4.22804	5.73506	1.39276e-05	0.000894331	0.00078107	88/287/23043/5525/63971/8301/975/4644/3675/682/9581/2803/5962	13
GO:0055002	striated muscle cell development	10/196	174/18805	0.0574713	5.51402	6.13919	1.47536e-05	0.000927632	0.000810153	7138/4604/88/4633/5592/10324/56203/9472/4892/115701	10
GO:0051146	striated muscle cell differentiation	13/196	311/18805	0.0418006	4.01052	5.49411	2.42749e-05	0.00148928	0.00130067	7138/4604/4208/88/4633/5592/10324/56203/9472/34/975/4892/115701	13
GO:0070482	response to oxygen levels	14/196	358/18805	0.0391061	3.752	5.39533	2.46733e-05	0.00148928	0.00130067	4929/4151/4512/4538/4513/4536/4519/23256/4763/212/4780/4508/4535/472	14
GO:0006099	tricarboxylic acid cycle	5/196	34/18805	0.147059	14.1094	7.85181	2.54379e-05	0.00150533	0.00131469	4190/3419/6390/6389/6391	5
GO:1990778	protein localization to cell periphery	14/196	362/18805	0.038674	3.71054	5.34423	2.78782e-05	0.00161801	0.0014131	88/287/23043/5525/63971/2037/8301/975/4644/3675/682/9581/2803/5962	14
GO:0001666	response to hypoxia	13/196	316/18805	0.0411392	3.94706	5.4221	2.86612e-05	0.00163207	0.00142538	4929/4151/4512/4538/4513/4536/4519/23256/4763/212/4780/4535/472	13
GO:0050881	musculoskeletal movement	6/196	60/18805	0.1	9.59439	6.84289	3.72334e-05	0.00208093	0.0018174	7138/7135/4625/51542/7134/3320	6
GO:0036293	response to decreased oxygen levels	13/196	330/18805	0.0393939	3.77961	5.22805	4.48348e-05	0.0024218	0.00211509	4929/4151/4512/4538/4513/4536/4519/23256/4763/212/4780/4535/472	13
GO:0050879	multicellular organismal movement	6/196	62/18805	0.0967742	9.28489	6.70586	4.49372e-05	0.0024218	0.00211509	7138/7135/4625/51542/7134/3320	6
GO:0042692	muscle cell differentiation	15/196	429/18805	0.034965	3.35468	5.06322	4.59848e-05	0.00243477	0.00212643	7138/4604/4208/88/4633/287/5592/10324/3475/56203/9472/34/975/4892/115701	15
GO:0010257	NADH dehydrogenase complex assembly	6/196	63/18805	0.0952381	9.13751	6.63966	4.92407e-05	0.00251879	0.0021998	374291/4538/137682/4536/4711/4535	6
GO:0032981	mitochondrial respiratory chain complex I assembly	6/196	63/18805	0.0952381	9.13751	6.63966	4.92407e-05	0.00251879	0.0021998	374291/4538/137682/4536/4711/4535	6
GO:0055007	cardiac muscle cell differentiation	8/196	130/18805	0.0615385	5.90424	5.75844	6.62547e-05	0.00333261	0.00291056	4208/88/4633/5592/9472/34/4892/115701	8
GO:0090257	regulation of muscle system process	11/196	256/18805	0.0429688	4.12259	5.16257	8.0921e-05	0.0040036	0.00349657	7138/7135/4625/7134/4633/287/5592/3320/29995/9472/3270	11
GO:0006937	regulation of muscle contraction	9/196	175/18805	0.0514286	4.93426	5.3662	9.39317e-05	0.00457235	0.00399329	7138/7135/4625/7134/4633/287/5592/3320/3270	9
GO:0005978	glycogen biosynthetic process	5/196	46/18805	0.108696	10.4287	6.57078	0.000113241	0.00534002	0.00466374	2632/7360/10728/34/2887	5
GO:0009250	glucan biosynthetic process	5/196	46/18805	0.108696	10.4287	6.57078	0.000113241	0.00534002	0.00466374	2632/7360/10728/34/2887	5
GO:0010927	cellular component assembly involved in morphogenesis	8/196	141/18805	0.0567376	5.44362	5.43546	0.000117154	0.00535715	0.00467871	7138/4604/88/4633/287/10324/56203/4892	8
GO:0032989	cellular anatomical entity morphogenesis	8/196	141/18805	0.0567376	5.44362	5.43546	0.000117154	0.00535715	0.00467871	7138/4604/88/4633/287/10324/56203/4892	8
GO:0003009	skeletal muscle contraction	5/196	47/18805	0.106383	10.2068	6.48568	0.000125658	0.00566025	0.00494341	7138/7135/4625/7134/3320	5
GO:0043501	skeletal muscle adaptation	4/196	26/18805	0.153846	14.7606	7.20575	0.000142958	0.00634481	0.00554128	7138/7135/4625/7134	4
GO:0060048	cardiac muscle contraction	8/196	147/18805	0.0544218	5.22144	5.27324	0.000156376	0.00683973	0.00597352	7135/4625/7134/4633/287/3320/5608/3270	8
GO:1904753	negative regulation of vascular associated smooth muscle cell migration	4/196	28/18805	0.142857	13.7063	6.90519	0.000192626	0.00830494	0.00725317	4208/5592/4763/4780	4
GO:1904358	positive regulation of telomere maintenance via telomere lengthening	4/196	29/18805	0.137931	13.2336	6.7662	0.000221634	0.00942101	0.0082279	10728/3320/3181/472	4
GO:0045793	positive regulation of cell size	3/196	12/18805	0.25	23.986	8.17423	0.000228883	0.00959403	0.00837901	3320/10000/9821	3
GO:0000045	autophagosome assembly	7/196	119/18805	0.0588235	5.64376	5.21527	0.000251358	0.0103918	0.0090757	1509/22930/987/23256/9821/51100/472	7
GO:1904738	vascular associated smooth muscle cell migration	5/196	56/18805	0.0892857	8.56642	5.81952	0.000290078	0.0118188	0.0103221	4208/5592/4763/2887/4780	5
GO:0005977	glycogen metabolic process	6/196	87/18805	0.0689655	6.61682	5.38905	0.000297625	0.0118188	0.0103221	2632/7360/10728/34/9821/2887	6
GO:0055013	cardiac muscle cell development	6/196	87/18805	0.0689655	6.61682	5.38905	0.000297625	0.0118188	0.0103221	88/4633/5592/9472/4892/115701	6
GO:0044042	glucan metabolic process	6/196	89/18805	0.0674157	6.46813	5.30663	0.000336655	0.0131951	0.0115241	2632/7360/10728/34/9821/2887	6
GO:1905037	autophagosome organization	7/196	126/18805	0.0555556	5.33022	5.00506	0.000356407	0.0136631	0.0119328	1509/22930/987/23256/9821/51100/472	7
GO:0035051	cardiocyte differentiation	8/196	166/18805	0.0481928	4.6238	4.81281	0.00035765	0.0136631	0.0119328	4208/88/4633/5592/9472/34/4892/115701	8
GO:0072160	nephron tubule epithelial cell differentiation	3/196	14/18805	0.214286	20.5594	7.5134	0.000372916	0.0140683	0.0122866	4208/25937/10413	3
GO:1990845	adaptive thermogenesis	8/196	169/18805	0.0473373	4.54172	4.7465	0.00040322	0.0150237	0.013121	2104/2180/948/10891/5608/3600/2887/291	8
GO:0055006	cardiac cell development	6/196	94/18805	0.0638298	6.12408	5.1112	0.000451875	0.0164597	0.0143752	88/4633/5592/9472/4892/115701	6
GO:0003015	heart process	10/196	263/18805	0.0380228	3.64806	4.43832	0.000452669	0.0164597	0.0143752	7135/4625/7134/4633/287/3320/5608/25937/3270/10413	10
GO:0050905	neuromuscular process	8/196	176/18805	0.0454545	4.36109	4.59762	0.000528094	0.0189737	0.0165708	7138/7135/4625/51542/7134/3320/23077/8925	8
GO:0042157	lipoprotein metabolic process	6/196	98/18805	0.0612245	5.87411	4.96476	0.000564469	0.0198089	0.0173002	1509/22930/9821/253832/472/23390	6
GO:0043502	regulation of muscle adaptation	6/196	98/18805	0.0612245	5.87411	4.96476	0.000564469	0.0198089	0.0173002	7138/7135/4625/7134/29995/9472	6
GO:0032386	regulation of intracellular transport	10/196	273/18805	0.03663	3.51443	4.29488	0.000605105	0.0209909	0.0183325	7134/88/3320/64328/948/4659/975/23256/4763/5962	10
GO:0006942	regulation of striated muscle contraction	6/196	101/18805	0.0594059	5.69964	4.86015	0.000662348	0.0227155	0.0198388	7135/4625/4633/287/3320/3270	6
GO:0006112	energy reserve metabolic process	6/196	102/18805	0.0588235	5.64376	4.8262	0.000697737	0.0236603	0.0206639	2632/7360/10728/34/9821/2887	6
GO:0000271	polysaccharide biosynthetic process	5/196	68/18805	0.0735294	7.0547	5.1332	0.000715705	0.024	0.0209605	2632/7360/10728/34/2887	5
GO:1901018	positive regulation of potassium ion transmembrane transporter activity	3/196	18/18805	0.166667	15.9906	6.5301	0.00081069	0.0268864	0.0234814	88/287/9472	3
GO:0007005	mitochondrion organization	13/196	445/18805	0.0292135	2.80285	3.94999	0.000822	0.0269652	0.0235502	51542/374291/3320/10891/65084/4538/137682/10000/4536/4711/291/4535/10367	13
GO:0014912	negative regulation of smooth muscle cell migration	4/196	41/18805	0.097561	9.36038	5.4998	0.000857213	0.0278179	0.024295	4208/5592/4763/4780	4
GO:0003208	cardiac ventricle morphogenesis	5/196	71/18805	0.0704225	6.75661	4.98738	0.000871719	0.0279878	0.0244433	7135/4208/4625/7134/4633	5
GO:0007033	vacuole organization	9/196	238/18805	0.0378151	3.62813	4.18751	0.000903168	0.0286922	0.0250585	1509/51542/22930/987/23256/9821/51100/472/535	9
GO:2001259	positive regulation of cation channel activity	4/196	42/18805	0.0952381	9.13751	5.41822	0.000939794	0.0295448	0.0258031	88/287/7114/9472	4
GO:0120161	regulation of cold-induced thermogenesis	7/196	151/18805	0.0463576	4.44773	4.36543	0.0010472	0.0325818	0.0284555	2104/2180/948/10891/5608/3600/2887	7
GO:0106106	cold-induced thermogenesis	7/196	152/18805	0.0460526	4.41847	4.34281	0.00108825	0.0333916	0.0291627	2104/2180/948/10891/5608/3600/2887	7
GO:1902001	fatty acid transmembrane transport	3/196	20/18805	0.15	14.3916	6.1494	0.00111534	0.0333916	0.0291627	2180/948/5825	3
GO:2000318	positive regulation of T-helper 17 type immune response	3/196	20/18805	0.15	14.3916	6.1494	0.00111534	0.0333916	0.0291627	10892/5588/7297	3
GO:0032206	positive regulation of telomere maintenance	5/196	75/18805	0.0666667	6.39626	4.80558	0.00111748	0.0333916	0.0291627	10728/3320/5588/3181/472	5
GO:0005976	polysaccharide metabolic process	6/196	115/18805	0.0521739	5.00577	4.42203	0.00130437	0.0385941	0.0337064	2632/7360/10728/34/9821/2887	6
GO:0046633	alpha-beta T cell proliferation	4/196	46/18805	0.0869565	8.34295	5.11724	0.00132645	0.0388664	0.0339442	5588/7297/3600/975	4
GO:0010506	regulation of autophagy	11/196	359/18805	0.0306407	2.93978	3.80839	0.00140949	0.0409022	0.0357222	1982/5660/22930/23256/9821/55847/291/51100/472/8925/535	11
GO:0048193	Golgi vesicle transport	10/196	306/18805	0.0326797	3.13542	3.86511	0.00143692	0.0409468	0.0357611	51542/54536/63971/55297/23256/4644/10802/9581/2803/23041	10
GO:0055010	ventricular cardiac muscle tissue morphogenesis	4/196	47/18805	0.0851064	8.16544	5.04766	0.00143816	0.0409468	0.0357611	7135/4625/7134/4633	4
GO:2001014	regulation of skeletal muscle cell differentiation	3/196	22/18805	0.136364	13.0833	5.81975	0.00148377	0.0418507	0.0365506	4208/10324/1655	3
GO:2000785	regulation of autophagosome assembly	4/196	49/18805	0.0816327	7.83215	4.91448	0.00168093	0.0468848	0.0409472	22930/23256/51100/472	4
GO:0019430	removal of superoxide radicals	3/196	23/18805	0.130435	12.5144	5.67057	0.00169332	0.0468848	0.0409472	4151/948/4780	3
GO:0007517	muscle organ development	11/196	369/18805	0.0298103	2.86012	3.70349	0.00175087	0.0479883	0.0419109	7135/4208/4625/51542/7134/4633/10324/56203/1655/3679/4763	11
GO:0033108	mitochondrial respiratory chain complex assembly	6/196	122/18805	0.0491803	4.71855	4.22885	0.00176498	0.0479883	0.0419109	374291/4538/137682/4536/4711/4535	6
